# Supplementary material for: Combining multi-OMICs information to identify key-regulator genes for pleiotropic effect on fertility and production traits in beef cattle
Source: PLoS One. 2018 Oct 18;13(10):e0205295. doi: 10.1371/journal.pone.0205295 (PMC6193631; doi:10.1371/journal.pone.0205295)
Supplement: S1 File — (XLSX) [file pone.0205295.s001.xlsx]

## Sheet: 108_shared_genes
Symbol	Ensembl_Id	CHR	BP1	BP2
FSHR	ENSBTAG00000032424	11	31110744	31305197
ABL1	ENSBTAG00000017976	11	101011169	101152856
ESM1	ENSBTAG00000004221	20	24131984	24140818
CHI3L2	ENSBTAG00000013578	3	32267330	32284548
NTRK1	ENSBTAG00000003060	3	14019229	14037583
POU3F1	ENSBTAG00000012061	3	108508758	108511233
BARHL2	ENSBTAG00000005938	3	52691876	52696492
PNPLA1	ENSBTAG00000015118	23	10133504	10223697
BRPF3	ENSBTAG00000013316	23	10096561	10132302
TRIM27	ENSBTAG00000000871	23	29906624	29920512
SUPT3H	ENSBTAG00000032887	23	18223167	18623659
NALCN	ENSBTAG00000037786	12	81548489	81851106
STK33	ENSBTAG00000011910	15	44548054	44742390
FOLR1	ENSBTAG00000038532	15	52572870	52583730
DCHS1	ENSBTAG00000015405	15	47027831	47064590
KCNE3	ENSBTAG00000011873	15	54587815	54594552
DEPDC7	ENSBTAG00000021809	15	64453858	64477238
ELP4	ENSBTAG00000023831	15	63093250	63350468
ABI1	ENSBTAG00000005136	13	18094943	18182433
BMP7	ENSBTAG00000015362	13	59424987	59510393
FKBP1A	ENSBTAG00000008303	13	60276502	60303717
ASB13	ENSBTAG00000018805	13	43407524	43422283
ARMC3	ENSBTAG00000020929	13	24241777	24333838
GATA3	ENSBTAG00000017243	13	15982995	16012865
LIN7A	ENSBTAG00000011367	5	10409387	10566010
PRICKLE1	ENSBTAG00000008596	5	38273723	38388076
PDZRN4	ENSBTAG00000012624	5	39422873	39443441
LYZ1	ENSBTAG00000011941	5	44599376	44607131
BTBD11	ENSBTAG00000027064	5	70923456	70924612
NAV3	ENSBTAG00000009852	5	6777101	7678220
ANO4	ENSBTAG00000004145	5	64946617	65361839
TFCP2	ENSBTAG00000019312	5	28772929	28827463
OPCML	ENSBTAG00000020769	29	34554007	34864562
DPF2	ENSBTAG00000003077	29	44205003	44217694
CCDC42	ENSBTAG00000018416	19	28873595	28886401
SLC13A5	ENSBTAG00000004680	19	25792362	25819698
RP1	ENSBTAG00000011203	14	23990193	23999338
TG	ENSBTAG00000007823	14	9253697	9263933
RSPO2	ENSBTAG00000013598	14	58536040	58709246
KCNK9	ENSBTAG00000047488	14	4644332	4741652
CHCHD7	ENSBTAG00000033284	14	25052830	25058781
CHD7	ENSBTAG00000021841	14	28043739	28172246
MYC	ENSBTAG00000008409	14	13769242	13775688
TGS1	ENSBTAG00000005898	14	24747192	24772996
PTPRM	ENSBTAG00000024015	24	40768215	41437423
DSG2	ENSBTAG00000021923	24	25913549	25964725
ADCYAP1	ENSBTAG00000020650	24	36114443	36121104
SMAD2	ENSBTAG00000039916	24	47963393	48022086
ADH4	ENSBTAG00000034139	6	26853175	26885436
GABRA2	ENSBTAG00000011817	6	66519803	66604688
STK32B	ENSBTAG00000015409	6	105514204	105892530
PDLIM5	ENSBTAG00000012818	6	31333660	31568270
PRKG1	ENSBTAG00000018404	26	6901760	8343635
HTR7	ENSBTAG00000008783	26	12374991	12513878
TLL2	ENSBTAG00000011743	26	17564697	17707801
RBM20	ENSBTAG00000023891	26	31465187	31681073
SLC16A12	ENSBTAG00000004662	26	11138690	11237974
EMX2	ENSBTAG00000003027	26	38163567	38170071
HHEX	ENSBTAG00000014217	26	14120258	14126069
ACTB	ENSBTAG00000026199	25	39343633	39347047
CUX1	ENSBTAG00000010659	25	35218039	35515178
ACTL6B	ENSBTAG00000008295	25	36459674	36469794
IYD	ENSBTAG00000015935	9	88612923	88624698
HTR1E	ENSBTAG00000026580	9	63760625	63852410
RGS17	ENSBTAG00000009277	9	91104612	91135794
PRSS35	ENSBTAG00000026708	9	23710545	23729764
HSF2	ENSBTAG00000012946	9	29121830	29161565
SLC6A7	ENSBTAG00000000910	7	63545109	63567495
TRPC7	ENSBTAG00000014638	7	49249637	49400471
ZNF300	ENSBTAG00000025124	7	64233522	64242989
ACACB	ENSBTAG00000022058	17	66101179	66217542
MYO18B	ENSBTAG00000000698	17	67768278	68002792
SEMA3E	ENSBTAG00000014920	4	37146417	37421199
LMOD2	ENSBTAG00000002157	4	88746166	88755272
DLX6	ENSBTAG00000021458	4	14276092	14282051
CASR	ENSBTAG00000003865	1	67255165	67344655
UPK1B	ENSBTAG00000009014	1	64576825	64605864
MUC20	ENSBTAG00000032819	1	71071898	71085702
GSK3B	ENSBTAG00000048057	1	65265851	65292071
SST	ENSBTAG00000017312	1	80250205	80251648
ZNF148	ENSBTAG00000040031	1	70287254	70438315
TBL1XR1	ENSBTAG00000021910	1	90428333	90609529
SMARCAL1	ENSBTAG00000003843	2	105135339	105189135
PNKD	ENSBTAG00000003936	2	107020657	107093550
SCG2	ENSBTAG00000021588	2	112549869	112555375
ATF2	ENSBTAG00000002295	2	21725894	21830562
MYOZ1	ENSBTAG00000033008	28	29780781	29798613
TARBP1	ENSBTAG00000004517	28	7242294	7309371
VAT1L	ENSBTAG00000018146	18	5045212	5211278
ADAMTS18	ENSBTAG00000001010	18	4557015	4703601
BRD7	ENSBTAG00000021575	18	18809868	18858356
FBP1	ENSBTAG00000009733	8	82460863	82491694
SLC31A2	ENSBTAG00000005115	8	104101561	104109960
GATA4	ENSBTAG00000005425	8	7478855	7557820
NPAS3	ENSBTAG00000004462	21	43875132	44705118
CCDC85C	ENSBTAG00000025181	21	66175706	66253622
IGF1R	ENSBTAG00000021527	21	7967701	8268340
CYP11A1	ENSBTAG00000006934	21	34724299	34734990
RGS7	ENSBTAG00000005410	16	36478831	36695721
CNIH3	ENSBTAG00000044171	16	28441400	28580591
TDGF1	ENSBTAG00000021119	22	53432382	53437166
PGAM2	ENSBTAG00000014547	22	370971	373326
PPARG	ENSBTAG00000001333	22	57367072	57432321
DAPK2	ENSBTAG00000011820	10	46004745	46147029
SPINT1	ENSBTAG00000004086	10	36490293	36504315
APC	ENSBTAG00000018852	10	1116669	1248633
CAPN3	ENSBTAG00000008868	10	37828773	37885862
LGALS3	ENSBTAG00000002326	10	67843328	67861114

## Sheet: genes_main_net_38Genes
Gene stable ID	Chromosome/scaffold name	Gene start (bp)	Gene end (bp)	Gene name
ENSBTAG00000000698	17	67768324	68000455	MYO18B
ENSBTAG00000001333	22	57366997	57489590	PPARG
ENSBTAG00000002295	2	21725942	21830229	ATF2
ENSBTAG00000003060	3	14019444	14037555	NTRK1
ENSBTAG00000003077	29	44205032	44217694	DPF2
ENSBTAG00000003843	2	105138334	105188478	SMARCAL1
ENSBTAG00000003865	1	67255524	67344655	CASR
ENSBTAG00000005136	13	18094999	18177768	ABI1
ENSBTAG00000005898	14	24747219	24772713	TGS1
ENSBTAG00000007823	14	9262251	9508938	TG
ENSBTAG00000008295	25	36459674	36469782	ACTL6B
ENSBTAG00000008303	13	60276502	60303755	FKBP1A
ENSBTAG00000008409	14	13769244	13774438	MYC
ENSBTAG00000009733	8	82460864	82491694	FBP1
ENSBTAG00000012818	6	31337012	31567339	PDLIM5
ENSBTAG00000013316	23	10099947	10130409	BRPF3
ENSBTAG00000014217	26	14120258	14126068	HHEX
ENSBTAG00000015362	13	59425468	59510393	BMP7
ENSBTAG00000015441	11	10717554	10732398	ACTG2
ENSBTAG00000015935	9	88573768	88648650	IYD
ENSBTAG00000017312	1	80250205	80251648	SST
ENSBTAG00000017976	11	101118800	101150880	ABL1
ENSBTAG00000018146	18	5045212	5211278	VAT1L
ENSBTAG00000018404	26	6906081	8343629	PRKG1
ENSBTAG00000020650	24	36114521	36121103	ADCYAP1
ENSBTAG00000021119	22	53432383	53437016	TDGF1
ENSBTAG00000021527	21	8208822	8268093	IGF1R
ENSBTAG00000021588	2	112549869	112555375	SCG2
ENSBTAG00000021615	5	109933973	109940236	LGALS3
ENSBTAG00000021841	14	28044276	28171159	CHD7
ENSBTAG00000021910	1	90517079	90605473	TBL1XR1
ENSBTAG00000022058	17	66102654	66198865	ACACB
ENSBTAG00000026580	9	63762922	63764019	HTR1E
ENSBTAG00000032424	11	31110744	31305197	FSHR
ENSBTAG00000032887	23	18299317	18623680	SUPT3H
ENSBTAG00000034139	6	26853175	26885435	ADH4
ENSBTAG00000039916	24	47971047	48022060	SMAD2
ENSBTAG00000040597	1	65265657	65292980	GSK3B
