# Supplementary material for: Combining multi-OMICs information to identify key-regulator genes for pleiotropic effect on fertility and production traits in beef cattle
Source: PLoS One. 2018 Oct 18;13(10):e0205295. doi: 10.1371/journal.pone.0205295 (PMC6193631; doi:10.1371/journal.pone.0205295)
Supplement: S2 File — (TXT) [file pone.0205295.s002.txt]

Symbol	Ensembl_Id	CHR	BP1	BP2	chr	database	QTL_type	start_pos	end_pos	extra_info	Distance_from_gene_start	Distance_from_gene_end
LGALS3	ENSBTAG00000002326	10	67843328	67861114	10	Animal QTLdb	Health_Association	67096094	67096134	QTL_ID=96331;Name=Bovine tuberculosis susceptibility;Abbrev=BTBS;PUBMED_ID=26960806;trait_ID=1504;trait=Bovine tuberculosis susceptibility;breed=holstein;FlankMarkers=rs110873492;CMO_name=disease process measurement;Map_Type=Genome;Model=Mendelian;Test_Base=Experiment-wise;Significance=Significant;Bayes-value=10.70	747234	747194
LGALS3	ENSBTAG00000002326	10	67843328	67861114	10	Animal QTLdb	Health_Association	67939348	67939388	QTL_ID=96333;Name=Bovine tuberculosis susceptibility;Abbrev=BTBS;PUBMED_ID=26960806;trait_ID=1504;trait=Bovine tuberculosis susceptibility;breed=holstein;FlankMarkers=rs133143133;CMO_name=disease process measurement;Map_Type=Genome;Model=Mendelian;Test_Base=Experiment-wise;Significance=Significant;Bayes-value=11.42	-96020	-96060
LGALS3	ENSBTAG00000002326	10	67843328	67861114	10	Animal QTLdb	Health_Association	67124915	67124955	QTL_ID=96334;Name=Bovine tuberculosis susceptibility;Abbrev=BTBS;PUBMED_ID=26960806;trait_ID=1504;trait=Bovine tuberculosis susceptibility;breed=holstein;FlankMarkers=rs134437321;CMO_name=disease process measurement;Map_Type=Genome;Model=Mendelian;Test_Base=Experiment-wise;Significance=Significant;Bayes-value=14.70	718413	718373
LGALS3	ENSBTAG00000002326	10	67843328	67861114	10	Animal QTLdb	Production_Association	68252427	68252467	QTL_ID=68163;Name=Body weight gain;Abbrev=BWG;PUBMED_ID=19966163;trait_ID=1612;trait=Body weight gain;breed=charolais,gelbvieh,hereford,limousin,pinzgauer,red angus,red poll,simmental,Angus;FlankMarkers=rs29012644;VTO_name=postnatal growth trait;Map_Type=Genome;Model=Mendelian;Test_Base=Experiment-wise;Significance=Significant;P-value=<0.01	-409099	-409139
LGALS3	ENSBTAG00000002326	10	67843328	67861114	10	Animal QTLdb	Production_Association	68642787	68642827	QTL_ID=68182;Name=Body weight (yearling);Abbrev=W365;PUBMED_ID=19966163;trait_ID=1064;trait=Body weight (yearling);breed=charolais,gelbvieh,hereford,limousin,pinzgauer,red angus,red poll,simmental,Angus;FlankMarkers=rs42227278;VTO_name=body mass;CMO_name=body weight;Map_Type=Genome;Model=Mendelian;Test_Base=Experiment-wise;Significance=Significant;P-value=<0.05	-799459	-799499
LGALS3	ENSBTAG00000002326	10	67843328	67861114	10	Animal QTLdb	Milk_Association	68570771	68570811	QTL_ID=112804;Name=Milk kappa-casein percentage;Abbrev=MKCASP;PUBMED_ID=27485317;trait_ID=1419;trait=Milk kappa-casein percentage;breed=holstein;FlankMarkers=rs41666412;VTO_name=milk kappa-casein amount;PTO_name=milk kappa-casein content;CMO_name=milk kappa-casein percentage;Map_Type=Genome;Model=Mendelian;Test_Base=Experiment-wise;Significance=Suggestive;P-value=0.0793	-727443	-727483
LGALS3	ENSBTAG00000002326	10	67843328	67861114	10	Animal QTLdb	Milk_Association	68570771	68570811	QTL_ID=115486;Name=Milk glycosylated kappa-casein percentage;Abbrev=MGKCASP;PUBMED_ID=27485317;trait_ID=1638;trait=Milk glycosylated kappa-casein percentage;breed=holstein;FlankMarkers=rs41666412;Map_Type=Genome;Model=Mendelian;Test_Base=Experiment-wise;Significance=Significant;P-value=0.0171	-727443	-727483
LGALS3	ENSBTAG00000002326	10	67843328	67861114	10	Animal QTLdb	Production_QTL	67000525	67995107	QTL_ID=106421;Name=Length of productive life;Abbrev=PL;PUBMED_ID=27289149;trait_ID=1067;trait=Length of productive life;breed=holstein;FlankMarkers=rs385070548,rs381727199,rs135242472;VTO_name=life span trait;Map_Type=Genome;Model=Mendelian;Test_Base=Genome-wise;peak_cM=0.00;Significance=Significant;P-value=<0.05	842803	-151779
LGALS3	ENSBTAG00000002326	10	67843328	67861114	10	Animal QTLdb	Milk_QTL	67538919	67694539	QTL_ID=123982;Name=Milk protein yield;Abbrev=PY;PUBMED_ID=26954162;trait_ID=1042;trait=Milk protein yield;breed=holstein;FlankMarkers=rs109500157,rs110908239;VTO_name=milk protein amount;PTO_name=milk protein yield;CMO_name=milk protein yield;Map_Type=Genome;Model=Mendelian;Test_Base=Genome-wise;Significance=Significant;P-value=1.11E-3	304409	148789
LGALS3	ENSBTAG00000002326	10	67843328	67861114	10	Animal QTLdb	Milk_QTL	67538919	67694539	QTL_ID=122464;Name=Milk yield;Abbrev=MY;PUBMED_ID=26954162;trait_ID=1044;trait=Milk yield;breed=holstein;FlankMarkers=rs109500157,rs110908239;VTO_name=milk amount;CMO_name=milk yield;Map_Type=Genome;Model=Mendelian;Test_Base=Genome-wise;Significance=Significant;P-value=1.44E-2	304409	148789
LGALS3	ENSBTAG00000002326	10	67843328	67861114	10	Animal QTLdb	Production_QTL	68372903	68395669	QTL_ID=121963;Name=Residual feed intake;Abbrev=RFI;PUBMED_ID=27760167;trait_ID=1164;trait=Residual feed intake;breed=nelore;FlankMarkers=rs41594587,rs109798942;CMO_name=residual feed intake;Map_Type=Genome;Model=Mendelian;Test_Base=-;Significance=Significant;Variance=1.05	-529575	-552341
LGALS3	ENSBTAG00000002326	10	67843328	67861114	10	Animal QTLdb	Reproduction_Association	67625987	67626027	QTL_ID=14746;Name=Fertility index;Abbrev=FERIND;PUBMED_ID=20477799;trait_ID=1412;trait=Fertility index;breed=holstein;FlankMarkers=rs41651467;VTO_name=female fertility trait;Map_Type=Genome;Model=Mendelian;Test_Base=Chromosome-wise;peak_cM=36.38;Significance=Significant;P-value=<0.05	217341	217301
LGALS3	ENSBTAG00000002326	10	67843328	67861114	10	Animal QTLdb	Reproduction_Association	67648186	67648226	QTL_ID=14747;Name=Fertility index;Abbrev=FERIND;PUBMED_ID=20477799;trait_ID=1412;trait=Fertility index;breed=holstein;FlankMarkers=rs110977543;VTO_name=female fertility trait;Map_Type=Genome;Model=Mendelian;Test_Base=Chromosome-wise;peak_cM=36.38;Significance=Significant;P-value=<0.05	195142	195102
LGALS3	ENSBTAG00000002326	10	67843328	67861114	10	Animal QTLdb	Reproduction_Association	67694519	67694559	QTL_ID=14748;Name=Fertility index;Abbrev=FERIND;PUBMED_ID=20477799;trait_ID=1412;trait=Fertility index;breed=holstein;FlankMarkers=rs110908239;VTO_name=female fertility trait;Map_Type=Genome;Model=Mendelian;Test_Base=Chromosome-wise;peak_cM=36.38;Significance=Significant;P-value=<0.05	148809	148769
LGALS3	ENSBTAG00000002326	10	67843328	67861114	10	Animal QTLdb	Reproduction_Association	68667878	68667918	QTL_ID=14749;Name=Fertility index;Abbrev=FERIND;PUBMED_ID=20477799;trait_ID=1412;trait=Fertility index;breed=holstein;FlankMarkers=rs42227324;VTO_name=female fertility trait;Map_Type=Genome;Model=Mendelian;Test_Base=Chromosome-wise;peak_cM=36.38;Significance=Significant;P-value=<0.05	-824550	-824590
LGALS3	ENSBTAG00000002326	10	67843328	67861114	10	Animal QTLdb	Milk_Association	67003163	67003203	QTL_ID=26290;Name=Milk protein yield (daughter deviation);Abbrev=DDPY;PUBMED_ID=22449276;trait_ID=1157;trait=Milk protein yield (daughter deviation);breed=holstein;FlankMarkers=rs29021678;VTO_name=milk protein amount;PTO_name=milk protein yield;Map_Type=Genome;Model=Mendelian;Test_Base=Experiment-wise;peak_cM=75.98;Significance=Significant;P-value=4.06E-02	840165	840125
LGALS3	ENSBTAG00000002326	10	67843328	67861114	10	Animal QTLdb	Production_Association	67118033	67118073	QTL_ID=44897;Name=Body depth;Abbrev=BD;PUBMED_ID=21831322;trait_ID=1131;trait=Body depth;breed=holstein;FlankMarkers=rs41568673;VTO_name=chest depth;Map_Type=Genome;Model=Mendelian;Test_Base=Genome-wise;peak_cM=76.11;Significance=Significant;P-value=<0.05	725295	725255
LGALS3	ENSBTAG00000002326	10	67843328	67861114	10	Animal QTLdb	Production_Association	67118033	67118073	QTL_ID=44898;Name=PTA type;Abbrev=PTAT;PUBMED_ID=21831322;trait_ID=1066;trait=PTA type;breed=holstein;FlankMarkers=rs41568673;VTO_name=body conformation trait;Map_Type=Genome;Model=Mendelian;Test_Base=Genome-wise;peak_cM=76.11;Significance=Significant;P-value=<0.05	725295	725255
LGALS3	ENSBTAG00000002326	10	67843328	67861114	10	Animal QTLdb	Exterior_Association	67118033	67118073	QTL_ID=44899;Name=Udder attachment;Abbrev=UA;PUBMED_ID=21831322;trait_ID=1133;trait=Udder attachment;breed=holstein;FlankMarkers=rs41568673;VTO_name=udder morphology trait;Map_Type=Genome;Model=Mendelian;Test_Base=Genome-wise;peak_cM=76.11;Significance=Significant;P-value=<0.05	725295	725255
LGALS3	ENSBTAG00000002326	10	67843328	67861114	10	Animal QTLdb	Exterior_Association	67118033	67118073	QTL_ID=44900;Name=Udder height;Abbrev=UHT;PUBMED_ID=21831322;trait_ID=1139;trait=Udder height;breed=holstein;FlankMarkers=rs41568673;VTO_name=udder morphology trait;CMO_name=udder height;Map_Type=Genome;Model=Mendelian;Test_Base=Genome-wise;peak_cM=76.11;Significance=Significant;P-value=<0.05	725295	725255
LGALS3	ENSBTAG00000002326	10	67843328	67861114	10	Animal QTLdb	Production_Association	67118033	67118073	QTL_ID=44901;Name=Rump width;Abbrev=RUMWD;PUBMED_ID=21831322;trait_ID=1150;trait=Rump width;breed=holstein;FlankMarkers=rs41568673;VTO_name=rump width;Map_Type=Genome;Model=Mendelian;Test_Base=Genome-wise;peak_cM=76.11;Significance=Significant;P-value=<0.05	725295	725255
LGALS3	ENSBTAG00000002326	10	67843328	67861114	10	Animal QTLdb	Health_Association	67118033	67118073	QTL_ID=44902;Name=Somatic cell score;Abbrev=SCS;PUBMED_ID=21831322;trait_ID=1005;trait=Somatic cell score;breed=holstein;FlankMarkers=rs41568673;VTO_name=milk somatic cell quantity;PTO_name=milk somatic cell count;CMO_name=milk somatic cell score;Map_Type=Genome;Model=Mendelian;Test_Base=Genome-wise;peak_cM=76.11;Significance=Significant;P-value=<0.05	725295	725255
LGALS3	ENSBTAG00000002326	10	67843328	67861114	10	Animal QTLdb	Exterior_Association	67118033	67118073	QTL_ID=44903;Name=Stature;Abbrev=STA;PUBMED_ID=21831322;trait_ID=1134;trait=Stature;breed=holstein;FlankMarkers=rs41568673;VTO_name=body height;Map_Type=Genome;Model=Mendelian;Test_Base=Genome-wise;peak_cM=76.11;Significance=Significant;P-value=<0.05	725295	725255
LGALS3	ENSBTAG00000002326	10	67843328	67861114	10	Animal QTLdb	Exterior_Association	67118033	67118073	QTL_ID=44904;Name=Strength;Abbrev=STR;PUBMED_ID=21831322;trait_ID=1135;trait=Strength;breed=holstein;FlankMarkers=rs41568673;VTO_name=chest width;Map_Type=Genome;Model=Mendelian;Test_Base=Genome-wise;peak_cM=76.11;Significance=Significant;P-value=<0.05	725295	725255
LGALS3	ENSBTAG00000002326	10	67843328	67861114	10	Animal QTLdb	Exterior_Association	67118033	67118073	QTL_ID=44905;Name=Udder depth;Abbrev=UDPTH;PUBMED_ID=21831322;trait_ID=1098;trait=Udder depth;breed=holstein;FlankMarkers=rs41568673;VTO_name=udder height, floor to tarsal joint;Map_Type=Genome;Model=Mendelian;Test_Base=Genome-wise;peak_cM=76.11;Significance=Significant;P-value=<0.05	725295	725255
LGALS3	ENSBTAG00000002326	10	67843328	67861114	10	Animal QTLdb	Production_Association	68789674	68789714	QTL_ID=21061;Name=Residual feed intake;Abbrev=RFI;PUBMED_ID=22497295;trait_ID=1164;trait=Residual feed intake;breed=Angus;FlankMarkers=rs109635380;CMO_name=residual feed intake;Map_Type=Genome;Model=Mendelian;Test_Base=Genome-wise;peak_cM=78.01;Significance=Significant;P-value=<0.05	-946346	-946386
LGALS3	ENSBTAG00000002326	10	67843328	67861114	10	Animal QTLdb	Production_QTL	65842809	66863235	QTL_ID=106643;Name=Body weight (weaning);Abbrev=WWT;PUBMED_ID=27328805;trait_ID=1063;trait=Body weight (weaning);breed=blonde d'aquitaine;FlankMarkers;VTO_name=body mass;CMO_name=body weight;Map_Type=Genome;Model=Mendelian;Test_Base=Experiment-wise;peak_cM=73.72;Significance=Significant;Bayes-value=57.40	2000519	980093
CAPN3	ENSBTAG00000008868	10	37828773	37885862	10	Animal QTLdb	Reproduction_Association	37055518	37055558	QTL_ID=106970;Name=Daughter pregnancy rate;Abbrev=DPR;PUBMED_ID=27209127;trait_ID=1143;trait=Daughter pregnancy rate;breed=holstein;FlankMarkers=rs41257320;VTO_name=fertility trait;Map_Type=Genome;Model=Mendelian;Test_Base=Comparison-wise;Significance=Significant;P-value=1.53E-04	773255	773215
CAPN3	ENSBTAG00000008868	10	37828773	37885862	10	Animal QTLdb	Reproduction_Association	37594242	37594282	QTL_ID=106971;Name=Daughter pregnancy rate;Abbrev=DPR;PUBMED_ID=27209127;trait_ID=1143;trait=Daughter pregnancy rate;breed=holstein;FlankMarkers=rs110141019;VTO_name=fertility trait;Map_Type=Genome;Model=Mendelian;Test_Base=Comparison-wise;Significance=Significant;P-value=5.71E-04	234531	234491
CAPN3	ENSBTAG00000008868	10	37828773	37885862	10	Animal QTLdb	Reproduction_Association	37709965	37710005	QTL_ID=106972;Name=Daughter pregnancy rate;Abbrev=DPR;PUBMED_ID=27209127;trait_ID=1143;trait=Daughter pregnancy rate;breed=holstein;FlankMarkers=rs41644727;VTO_name=fertility trait;Map_Type=Genome;Model=Mendelian;Test_Base=Comparison-wise;Significance=Significant;P-value=1.28E-04	118808	118768
CAPN3	ENSBTAG00000008868	10	37828773	37885862	10	Animal QTLdb	Reproduction_Association	37916914	37916954	QTL_ID=106973;Name=Daughter pregnancy rate;Abbrev=DPR;PUBMED_ID=27209127;trait_ID=1143;trait=Daughter pregnancy rate;breed=holstein;FlankMarkers=rs136253149;VTO_name=fertility trait;Map_Type=Genome;Model=Mendelian;Test_Base=Comparison-wise;Significance=Significant;P-value=4.69E-05	-88141	-88181
CAPN3	ENSBTAG00000008868	10	37828773	37885862	10	Animal QTLdb	Reproduction_Association	38375993	38376033	QTL_ID=106974;Name=Daughter pregnancy rate;Abbrev=DPR;PUBMED_ID=27209127;trait_ID=1143;trait=Daughter pregnancy rate;breed=holstein;FlankMarkers=rs29010222;VTO_name=fertility trait;Map_Type=Genome;Model=Mendelian;Test_Base=Comparison-wise;Significance=Significant;P-value=2.11E-04	-547220	-547260
CAPN3	ENSBTAG00000008868	10	37828773	37885862	10	Animal QTLdb	Reproduction_Association	38424055	38424095	QTL_ID=106975;Name=Daughter pregnancy rate;Abbrev=DPR;PUBMED_ID=27209127;trait_ID=1143;trait=Daughter pregnancy rate;breed=holstein;FlankMarkers=rs43702477;VTO_name=fertility trait;Map_Type=Genome;Model=Mendelian;Test_Base=Comparison-wise;Significance=Significant;P-value=1.96E-04	-595282	-595322
CAPN3	ENSBTAG00000008868	10	37828773	37885862	10	Animal QTLdb	Reproduction_Association	38452216	38452256	QTL_ID=106976;Name=Daughter pregnancy rate;Abbrev=DPR;PUBMED_ID=27209127;trait_ID=1143;trait=Daughter pregnancy rate;breed=holstein;FlankMarkers=rs110231019;VTO_name=fertility trait;Map_Type=Genome;Model=Mendelian;Test_Base=Comparison-wise;Significance=Significant;P-value=1.48E-04	-623443	-623483
CAPN3	ENSBTAG00000008868	10	37828773	37885862	10	Animal QTLdb	Reproduction_Association	37055518	37055558	QTL_ID=107122;Name=Conception rate;Abbrev=CONCRATE;PUBMED_ID=27209127;trait_ID=1075;trait=Conception rate;breed=holstein;FlankMarkers=rs41257320;VTO_name=fertility trait;Map_Type=Genome;Model=Mendelian;Test_Base=Comparison-wise;Significance=Significant;P-value=4.99E-04	773255	773215
CAPN3	ENSBTAG00000008868	10	37828773	37885862	10	Animal QTLdb	Reproduction_Association	37709965	37710005	QTL_ID=107123;Name=Conception rate;Abbrev=CONCRATE;PUBMED_ID=27209127;trait_ID=1075;trait=Conception rate;breed=holstein;FlankMarkers=rs41644727;VTO_name=fertility trait;Map_Type=Genome;Model=Mendelian;Test_Base=Comparison-wise;Significance=Significant;P-value=4.02E-05	118808	118768
CAPN3	ENSBTAG00000008868	10	37828773	37885862	10	Animal QTLdb	Reproduction_Association	37830622	37830662	QTL_ID=107124;Name=Conception rate;Abbrev=CONCRATE;PUBMED_ID=27209127;trait_ID=1075;trait=Conception rate;breed=holstein;FlankMarkers=rs109425380;VTO_name=fertility trait;Map_Type=Genome;Model=Mendelian;Test_Base=Comparison-wise;Significance=Significant;P-value=6.07E-04	-1849	-1889
CAPN3	ENSBTAG00000008868	10	37828773	37885862	10	Animal QTLdb	Reproduction_Association	37916914	37916954	QTL_ID=107125;Name=Conception rate;Abbrev=CONCRATE;PUBMED_ID=27209127;trait_ID=1075;trait=Conception rate;breed=holstein;FlankMarkers=rs136253149;VTO_name=fertility trait;Map_Type=Genome;Model=Mendelian;Test_Base=Comparison-wise;Significance=Significant;P-value=5.69E-04	-88141	-88181
CAPN3	ENSBTAG00000008868	10	37828773	37885862	10	Animal QTLdb	Reproduction_Association	37793474	37793514	QTL_ID=107126;Name=Conception rate;Abbrev=CONCRATE;PUBMED_ID=27209127;trait_ID=1075;trait=Conception rate;breed=holstein;FlankMarkers=rs41607431;VTO_name=fertility trait;Map_Type=Genome;Model=Mendelian;Test_Base=Comparison-wise;Significance=Significant;P-value=5.66E-04	35299	35259
CAPN3	ENSBTAG00000008868	10	37828773	37885862	10	Animal QTLdb	Reproduction_Association	38375993	38376033	QTL_ID=107127;Name=Conception rate;Abbrev=CONCRATE;PUBMED_ID=27209127;trait_ID=1075;trait=Conception rate;breed=holstein;FlankMarkers=rs29010222;VTO_name=fertility trait;Map_Type=Genome;Model=Mendelian;Test_Base=Comparison-wise;Significance=Significant;P-value=6.19E-04	-547220	-547260
CAPN3	ENSBTAG00000008868	10	37828773	37885862	10	Animal QTLdb	Reproduction_Association	38424055	38424095	QTL_ID=107128;Name=Conception rate;Abbrev=CONCRATE;PUBMED_ID=27209127;trait_ID=1075;trait=Conception rate;breed=holstein;FlankMarkers=rs43702477;VTO_name=fertility trait;Map_Type=Genome;Model=Mendelian;Test_Base=Comparison-wise;Significance=Significant;P-value=4.78E-04	-595282	-595322
CAPN3	ENSBTAG00000008868	10	37828773	37885862	10	Animal QTLdb	Reproduction_Association	38452216	38452256	QTL_ID=107129;Name=Conception rate;Abbrev=CONCRATE;PUBMED_ID=27209127;trait_ID=1075;trait=Conception rate;breed=holstein;FlankMarkers=rs110231019;VTO_name=fertility trait;Map_Type=Genome;Model=Mendelian;Test_Base=Comparison-wise;Significance=Significant;P-value=5.83E-04	-623443	-623483
CAPN3	ENSBTAG00000008868	10	37828773	37885862	10	Animal QTLdb	Production_Association	37594242	37594282	QTL_ID=68137;Name=Body weight (weaning);Abbrev=WWT;PUBMED_ID=19966163;trait_ID=1063;trait=Body weight (weaning);breed=charolais,gelbvieh,hereford,limousin,pinzgauer,red angus,red poll,simmental,Angus;FlankMarkers=rs110141019;VTO_name=body mass;CMO_name=body weight;Map_Type=Genome;Model=Mendelian;Test_Base=Experiment-wise;Significance=Significant;P-value=<0.05	234531	234491
CAPN3	ENSBTAG00000008868	10	37828773	37885862	10	Animal QTLdb	Production_Association	38727641	38727681	QTL_ID=68167;Name=Body weight (yearling);Abbrev=W365;PUBMED_ID=19966163;trait_ID=1064;trait=Body weight (yearling);breed=charolais,gelbvieh,hereford,limousin,pinzgauer,red angus,red poll,simmental,Angus;FlankMarkers=rs41595401;VTO_name=body mass;CMO_name=body weight;Map_Type=Genome;Model=Mendelian;Test_Base=Experiment-wise;Significance=Significant;P-value=<0.01	-898868	-898908
CAPN3	ENSBTAG00000008868	10	37828773	37885862	10	Animal QTLdb	Production_Association	38727641	38727681	QTL_ID=68168;Name=Body weight gain;Abbrev=BWG;PUBMED_ID=19966163;trait_ID=1612;trait=Body weight gain;breed=charolais,gelbvieh,hereford,limousin,pinzgauer,red angus,red poll,simmental,Angus;FlankMarkers=rs41595401;VTO_name=postnatal growth trait;Map_Type=Genome;Model=Mendelian;Test_Base=Experiment-wise;Significance=Significant;P-value=<0.05	-898868	-898908
CAPN3	ENSBTAG00000008868	10	37828773	37885862	10	Animal QTLdb	Milk_Association	38738798	38738838	QTL_ID=126204;Name=Milk capric acid percentage;Abbrev=MFA-C10:0;PUBMED_ID=28193175;trait_ID=1250;trait=Milk capric acid percentage;breed=norwegian red;FlankMarkers=rs41623983;VTO_name=milk fatty acid C10:0 amount;PTO_name=milk fatty acid C10:0 content;CMO_name=milk fatty acid C10:0 percentage;Map_Type=Genome;Model=Mendelian;Test_Base=Experiment-wise;Significance=Significant;Likelihood_Ratio=14.65	-910025	-910065
CAPN3	ENSBTAG00000008868	10	37828773	37885862	10	Animal QTLdb	Milk_Association	38738798	38738838	QTL_ID=126216;Name=Milk lauric acid percentage;Abbrev=MFA-C12:0;PUBMED_ID=28193175;trait_ID=1251;trait=Milk lauric acid percentage;breed=norwegian red;FlankMarkers=rs41623983;VTO_name=milk fatty acid C12:0 amount;PTO_name=milk fatty acid C12:0 content;CMO_name=milk fatty acid C12:0 percentage;Map_Type=Genome;Model=Mendelian;Test_Base=Experiment-wise;Significance=Significant;Likelihood_Ratio=13.83	-910025	-910065
CAPN3	ENSBTAG00000008868	10	37828773	37885862	10	Animal QTLdb	Milk_Association	38738798	38738838	QTL_ID=126226;Name=Milk myristic acid percentage;Abbrev=MFA-C14:0;PUBMED_ID=28193175;trait_ID=1252;trait=Milk myristic acid percentage;breed=norwegian red;FlankMarkers=rs41623983;VTO_name=milk fatty acid C14:0 amount;PTO_name=milk fatty acid C14:0 content;CMO_name=milk fatty acid C12:0 percentage;Map_Type=Genome;Model=Mendelian;Test_Base=Experiment-wise;Significance=Significant;Likelihood_Ratio=1…	-910025	-910065
CAPN3	ENSBTAG00000008868	10	37828773	37885862	10	Animal QTLdb	Milk_Association	38738798	38738838	QTL_ID=126347;Name=Milk medium-chain fatty acid content;Abbrev=MMCFA;PUBMED_ID=28193175;trait_ID=1666;trait=Milk medium-chain fatty acid content;breed=norwegian red;FlankMarkers=rs41623983;Map_Type=Genome;Model=Mendelian;Test_Base=Experiment-wise;Significance=Significant;Likelihood_Ratio=12.63	-910025	-910065
CAPN3	ENSBTAG00000008868	10	37828773	37885862	10	Animal QTLdb	Meat_and_Carcass_Association	37838550	37838590	QTL_ID=119798;Name=Quality grade;Abbrev=QUALG;PUBMED_ID=27420951;trait_ID=1433;trait=Quality grade;breed=brahman;FlankMarkers=rs109050259;PTO_name=intramuscular fat content;Map_Type=Genome;Model=Mendelian;Test_Base=Experiment-wise;Significance=Significant;P-value=<0.05;gene_ID=281663;gene_IDsrc=NCBIgene	-9777	-9817
CAPN3	ENSBTAG00000008868	10	37828773	37885862	10	Animal QTLdb	Reproduction_Association	36946264	36946304	QTL_ID=44514;Name=Calving ease (maternal);Abbrev=CALEASE;PUBMED_ID=21831322;trait_ID=1274;trait=Calving ease (maternal);breed=holstein;FlankMarkers=rs109827805;VTO_name=parturition trait;Map_Type=Genome;Model=Mendelian;Test_Base=Genome-wise;peak_cM=41.90;Significance=Significant;P-value=<0.05;gene_ID=541232;gene_IDsrc=NCBIgene	882509	882469
CAPN3	ENSBTAG00000008868	10	37828773	37885862	10	Animal QTLdb	Exterior_Association	36946264	36946304	QTL_ID=44515;Name=Dairy form;Abbrev=DYF;PUBMED_ID=21831322;trait_ID=1137;trait=Dairy form;breed=holstein;FlankMarkers=rs109827805;VTO_name=back conformation trait;Map_Type=Genome;Model=Mendelian;Test_Base=Genome-wise;peak_cM=41.90;Significance=Significant;P-value=<0.05;gene_ID=541232;gene_IDsrc=NCBIgene	882509	882469
CAPN3	ENSBTAG00000008868	10	37828773	37885862	10	Animal QTLdb	Reproduction_Association	36946264	36946304	QTL_ID=44516;Name=Daughter pregnancy rate;Abbrev=DPR;PUBMED_ID=21831322;trait_ID=1143;trait=Daughter pregnancy rate;breed=holstein;FlankMarkers=rs109827805;VTO_name=fertility trait;Map_Type=Genome;Model=Mendelian;Test_Base=Genome-wise;peak_cM=41.90;Significance=Significant;P-value=<0.05;gene_ID=541232;gene_IDsrc=NCBIgene	882509	882469
CAPN3	ENSBTAG00000008868	10	37828773	37885862	10	Animal QTLdb	Production_Association	36946264	36946304	QTL_ID=44517;Name=Net merit;Abbrev=NM;PUBMED_ID=21831322;trait_ID=1265;trait=Net merit;breed=holstein;FlankMarkers=rs109827805;Map_Type=Genome;Model=Mendelian;Test_Base=Genome-wise;peak_cM=41.90;Significance=Significant;P-value=<0.05;gene_ID=541232;gene_IDsrc=NCBIgene	882509	882469
CAPN3	ENSBTAG00000008868	10	37828773	37885862	10	Animal QTLdb	Production_Association	36946264	36946304	QTL_ID=44518;Name=Length of productive life;Abbrev=PL;PUBMED_ID=21831322;trait_ID=1067;trait=Length of productive life;breed=holstein;FlankMarkers=rs109827805;VTO_name=life span trait;Map_Type=Genome;Model=Mendelian;Test_Base=Genome-wise;peak_cM=41.90;Significance=Significant;P-value=<0.05;gene_ID=541232;gene_IDsrc=NCBIgene	882509	882469
CAPN3	ENSBTAG00000008868	10	37828773	37885862	10	Animal QTLdb	Milk_Association	36946264	36946304	QTL_ID=44519;Name=Milk protein percentage;Abbrev=PP;PUBMED_ID=21831322;trait_ID=1041;trait=Milk protein percentage;breed=holstein;FlankMarkers=rs109827805;VTO_name=milk protein amount;PTO_name=milk protein content;CMO_name=milk protein percentage;Map_Type=Genome;Model=Mendelian;Test_Base=Genome-wise;peak_cM=41.90;Significance=Significant;P-value=<0.05;gene_ID=541232;gene_IDsrc=NCBIgene	882509	882469
CAPN3	ENSBTAG00000008868	10	37828773	37885862	10	Animal QTLdb	Reproduction_Association	36946264	36946304	QTL_ID=44520;Name=Calving ease;Abbrev=CALEASE;PUBMED_ID=21831322;trait_ID=1073;trait=Calving ease;breed=holstein;FlankMarkers=rs109827805;VTO_name=parturition trait;Map_Type=Genome;Model=Mendelian;Test_Base=Genome-wise;peak_cM=41.90;Significance=Significant;P-value=<0.05;gene_ID=541232;gene_IDsrc=NCBIgene	882509	882469
CAPN3	ENSBTAG00000008868	10	37828773	37885862	10	Animal QTLdb	Health_Association	36946264	36946304	QTL_ID=44521;Name=Somatic cell score;Abbrev=SCS;PUBMED_ID=21831322;trait_ID=1005;trait=Somatic cell score;breed=holstein;FlankMarkers=rs109827805;VTO_name=milk somatic cell quantity;PTO_name=milk somatic cell count;CMO_name=milk somatic cell score;Map_Type=Genome;Model=Mendelian;Test_Base=Genome-wise;peak_cM=41.90;Significance=Significant;P-value=<0.05;gene_ID=541232;gene_IDsrc=NCBIgene	882509	882469
CAPN3	ENSBTAG00000008868	10	37828773	37885862	10	Animal QTLdb	Reproduction_Association	36946264	36946304	QTL_ID=44522;Name=Stillbirth;Abbrev=SB;PUBMED_ID=21831322;trait_ID=1153;trait=Stillbirth;breed=holstein;FlankMarkers=rs109827805;VTO_name=stillborn offspring quantity;Map_Type=Genome;Model=Mendelian;Test_Base=Genome-wise;peak_cM=41.90;Significance=Significant;P-value=<0.05;gene_ID=541232;gene_IDsrc=NCBIgene	882509	882469
CAPN3	ENSBTAG00000008868	10	37828773	37885862	10	Animal QTLdb	Exterior_Association	36946264	36946304	QTL_ID=44523;Name=Teat length;Abbrev=TLGTH;PUBMED_ID=21831322;trait_ID=1096;trait=Teat length;breed=holstein;FlankMarkers=rs109827805;VTO_name=nipple length;CMO_name=teat length;Map_Type=Genome;Model=Mendelian;Test_Base=Genome-wise;peak_cM=41.90;Significance=Significant;P-value=<0.05;gene_ID=541232;gene_IDsrc=NCBIgene	882509	882469
CAPN3	ENSBTAG00000008868	10	37828773	37885862	10	Animal QTLdb	Reproduction_Association	37022088	37022128	QTL_ID=44524;Name=Calving ease (maternal);Abbrev=CALEASE;PUBMED_ID=21831322;trait_ID=1274;trait=Calving ease (maternal);breed=holstein;FlankMarkers=rs109430556;VTO_name=parturition trait;Map_Type=Genome;Model=Mendelian;Test_Base=Genome-wise;peak_cM=41.98;Significance=Significant;P-value=<0.05;gene_ID=518260;gene_IDsrc=NCBIgene	806685	806645
CAPN3	ENSBTAG00000008868	10	37828773	37885862	10	Animal QTLdb	Exterior_Association	37022088	37022128	QTL_ID=44525;Name=Dairy form;Abbrev=DYF;PUBMED_ID=21831322;trait_ID=1137;trait=Dairy form;breed=holstein;FlankMarkers=rs109430556;VTO_name=back conformation trait;Map_Type=Genome;Model=Mendelian;Test_Base=Genome-wise;peak_cM=41.98;Significance=Significant;P-value=<0.05;gene_ID=518260;gene_IDsrc=NCBIgene	806685	806645
CAPN3	ENSBTAG00000008868	10	37828773	37885862	10	Animal QTLdb	Reproduction_Association	37022088	37022128	QTL_ID=44526;Name=Daughter pregnancy rate;Abbrev=DPR;PUBMED_ID=21831322;trait_ID=1143;trait=Daughter pregnancy rate;breed=holstein;FlankMarkers=rs109430556;VTO_name=fertility trait;Map_Type=Genome;Model=Mendelian;Test_Base=Genome-wise;peak_cM=41.98;Significance=Significant;P-value=<0.05;gene_ID=518260;gene_IDsrc=NCBIgene	806685	806645
CAPN3	ENSBTAG00000008868	10	37828773	37885862	10	Animal QTLdb	Production_Association	37022088	37022128	QTL_ID=44527;Name=Net merit;Abbrev=NM;PUBMED_ID=21831322;trait_ID=1265;trait=Net merit;breed=holstein;FlankMarkers=rs109430556;Map_Type=Genome;Model=Mendelian;Test_Base=Genome-wise;peak_cM=41.98;Significance=Significant;P-value=<0.05;gene_ID=518260;gene_IDsrc=NCBIgene	806685	806645
CAPN3	ENSBTAG00000008868	10	37828773	37885862	10	Animal QTLdb	Production_Association	37022088	37022128	QTL_ID=44528;Name=Length of productive life;Abbrev=PL;PUBMED_ID=21831322;trait_ID=1067;trait=Length of productive life;breed=holstein;FlankMarkers=rs109430556;VTO_name=life span trait;Map_Type=Genome;Model=Mendelian;Test_Base=Genome-wise;peak_cM=41.98;Significance=Significant;P-value=<0.05;gene_ID=518260;gene_IDsrc=NCBIgene	806685	806645
CAPN3	ENSBTAG00000008868	10	37828773	37885862	10	Animal QTLdb	Milk_Association	37022088	37022128	QTL_ID=44529;Name=Milk protein percentage;Abbrev=PP;PUBMED_ID=21831322;trait_ID=1041;trait=Milk protein percentage;breed=holstein;FlankMarkers=rs109430556;VTO_name=milk protein amount;PTO_name=milk protein content;CMO_name=milk protein percentage;Map_Type=Genome;Model=Mendelian;Test_Base=Genome-wise;peak_cM=41.98;Significance=Significant;P-value=<0.05;gene_ID=518260;gene_IDsrc=NCBIgene	806685	806645
CAPN3	ENSBTAG00000008868	10	37828773	37885862	10	Animal QTLdb	Reproduction_Association	37022088	37022128	QTL_ID=44530;Name=Calving ease;Abbrev=CALEASE;PUBMED_ID=21831322;trait_ID=1073;trait=Calving ease;breed=holstein;FlankMarkers=rs109430556;VTO_name=parturition trait;Map_Type=Genome;Model=Mendelian;Test_Base=Genome-wise;peak_cM=41.98;Significance=Significant;P-value=<0.05;gene_ID=518260;gene_IDsrc=NCBIgene	806685	806645
CAPN3	ENSBTAG00000008868	10	37828773	37885862	10	Animal QTLdb	Health_Association	37022088	37022128	QTL_ID=44531;Name=Somatic cell score;Abbrev=SCS;PUBMED_ID=21831322;trait_ID=1005;trait=Somatic cell score;breed=holstein;FlankMarkers=rs109430556;VTO_name=milk somatic cell quantity;PTO_name=milk somatic cell count;CMO_name=milk somatic cell score;Map_Type=Genome;Model=Mendelian;Test_Base=Genome-wise;peak_cM=41.98;Significance=Significant;P-value=<0.05;gene_ID=518260;gene_IDsrc=NCBIgene	806685	806645
CAPN3	ENSBTAG00000008868	10	37828773	37885862	10	Animal QTLdb	Reproduction_Association	37022088	37022128	QTL_ID=44532;Name=Stillbirth;Abbrev=SB;PUBMED_ID=21831322;trait_ID=1153;trait=Stillbirth;breed=holstein;FlankMarkers=rs109430556;VTO_name=stillborn offspring quantity;Map_Type=Genome;Model=Mendelian;Test_Base=Genome-wise;peak_cM=41.98;Significance=Significant;P-value=<0.05;gene_ID=518260;gene_IDsrc=NCBIgene	806685	806645
CAPN3	ENSBTAG00000008868	10	37828773	37885862	10	Animal QTLdb	Exterior_Association	37022088	37022128	QTL_ID=44533;Name=Teat length;Abbrev=TLGTH;PUBMED_ID=21831322;trait_ID=1096;trait=Teat length;breed=holstein;FlankMarkers=rs109430556;VTO_name=nipple length;CMO_name=teat length;Map_Type=Genome;Model=Mendelian;Test_Base=Genome-wise;peak_cM=41.98;Significance=Significant;P-value=<0.05;gene_ID=518260;gene_IDsrc=NCBIgene	806685	806645
CAPN3	ENSBTAG00000008868	10	37828773	37885862	10	Animal QTLdb	Production_Association	37055518	37055558	QTL_ID=44534;Name=Body depth;Abbrev=BD;PUBMED_ID=21831322;trait_ID=1131;trait=Body depth;breed=holstein;FlankMarkers=rs41257320;VTO_name=chest depth;Map_Type=Genome;Model=Mendelian;Test_Base=Genome-wise;peak_cM=42.02;Significance=Significant;P-value=<0.05;gene_ID=531362;gene_IDsrc=NCBIgene	773255	773215
CAPN3	ENSBTAG00000008868	10	37828773	37885862	10	Animal QTLdb	Exterior_Association	37055518	37055558	QTL_ID=44535;Name=Dairy form;Abbrev=DYF;PUBMED_ID=21831322;trait_ID=1137;trait=Dairy form;breed=holstein;FlankMarkers=rs41257320;VTO_name=back conformation trait;Map_Type=Genome;Model=Mendelian;Test_Base=Genome-wise;peak_cM=42.02;Significance=Significant;P-value=<0.05;gene_ID=531362;gene_IDsrc=NCBIgene	773255	773215
CAPN3	ENSBTAG00000008868	10	37828773	37885862	10	Animal QTLdb	Exterior_Association	37055518	37055558	QTL_ID=44536;Name=Feet and leg conformation;Abbrev=FTLEG;PUBMED_ID=21831322;trait_ID=1175;trait=Feet and leg conformation;breed=holstein;FlankMarkers=rs41257320;VTO_name=limb conformation trait;Map_Type=Genome;Model=Mendelian;Test_Base=Genome-wise;peak_cM=42.02;Significance=Significant;P-value=<0.05;gene_ID=531362;gene_IDsrc=NCBIgene	773255	773215
CAPN3	ENSBTAG00000008868	10	37828773	37885862	10	Animal QTLdb	Production_Association	37055518	37055558	QTL_ID=44537;Name=PTA type;Abbrev=PTAT;PUBMED_ID=21831322;trait_ID=1066;trait=PTA type;breed=holstein;FlankMarkers=rs41257320;VTO_name=body conformation trait;Map_Type=Genome;Model=Mendelian;Test_Base=Genome-wise;peak_cM=42.02;Significance=Significant;P-value=<0.05;gene_ID=531362;gene_IDsrc=NCBIgene	773255	773215
CAPN3	ENSBTAG00000008868	10	37828773	37885862	10	Animal QTLdb	Exterior_Association	37055518	37055558	QTL_ID=44538;Name=Udder attachment;Abbrev=UA;PUBMED_ID=21831322;trait_ID=1133;trait=Udder attachment;breed=holstein;FlankMarkers=rs41257320;VTO_name=udder morphology trait;Map_Type=Genome;Model=Mendelian;Test_Base=Genome-wise;peak_cM=42.02;Significance=Significant;P-value=<0.05;gene_ID=531362;gene_IDsrc=NCBIgene	773255	773215
CAPN3	ENSBTAG00000008868	10	37828773	37885862	10	Animal QTLdb	Exterior_Association	37055518	37055558	QTL_ID=44539;Name=Udder height;Abbrev=UHT;PUBMED_ID=21831322;trait_ID=1139;trait=Udder height;breed=holstein;FlankMarkers=rs41257320;VTO_name=udder morphology trait;CMO_name=udder height;Map_Type=Genome;Model=Mendelian;Test_Base=Genome-wise;peak_cM=42.02;Significance=Significant;P-value=<0.05;gene_ID=531362;gene_IDsrc=NCBIgene	773255	773215
CAPN3	ENSBTAG00000008868	10	37828773	37885862	10	Animal QTLdb	Production_Association	37055518	37055558	QTL_ID=44540;Name=Rump width;Abbrev=RUMWD;PUBMED_ID=21831322;trait_ID=1150;trait=Rump width;breed=holstein;FlankMarkers=rs41257320;VTO_name=rump width;Map_Type=Genome;Model=Mendelian;Test_Base=Genome-wise;peak_cM=42.02;Significance=Significant;P-value=<0.05;gene_ID=531362;gene_IDsrc=NCBIgene	773255	773215
CAPN3	ENSBTAG00000008868	10	37828773	37885862	10	Animal QTLdb	Exterior_Association	37055518	37055558	QTL_ID=44541;Name=Stature;Abbrev=STA;PUBMED_ID=21831322;trait_ID=1134;trait=Stature;breed=holstein;FlankMarkers=rs41257320;VTO_name=body height;Map_Type=Genome;Model=Mendelian;Test_Base=Genome-wise;peak_cM=42.02;Significance=Significant;P-value=<0.05;gene_ID=531362;gene_IDsrc=NCBIgene	773255	773215
CAPN3	ENSBTAG00000008868	10	37828773	37885862	10	Animal QTLdb	Exterior_Association	37055518	37055558	QTL_ID=44542;Name=Strength;Abbrev=STR;PUBMED_ID=21831322;trait_ID=1135;trait=Strength;breed=holstein;FlankMarkers=rs41257320;VTO_name=chest width;Map_Type=Genome;Model=Mendelian;Test_Base=Genome-wise;peak_cM=42.02;Significance=Significant;P-value=<0.05;gene_ID=531362;gene_IDsrc=NCBIgene	773255	773215
CAPN3	ENSBTAG00000008868	10	37828773	37885862	10	Animal QTLdb	Exterior_Association	37055518	37055558	QTL_ID=44543;Name=Teat length;Abbrev=TLGTH;PUBMED_ID=21831322;trait_ID=1096;trait=Teat length;breed=holstein;FlankMarkers=rs41257320;VTO_name=nipple length;CMO_name=teat length;Map_Type=Genome;Model=Mendelian;Test_Base=Genome-wise;peak_cM=42.02;Significance=Significant;P-value=<0.05;gene_ID=531362;gene_IDsrc=NCBIgene	773255	773215
CAPN3	ENSBTAG00000008868	10	37828773	37885862	10	Animal QTLdb	Exterior_Association	37055518	37055558	QTL_ID=44544;Name=Udder cleft;Abbrev=UC;PUBMED_ID=21831322;trait_ID=1130;trait=Udder cleft;breed=holstein;FlankMarkers=rs41257320;VTO_name=udder cleft morphology trait;Map_Type=Genome;Model=Mendelian;Test_Base=Genome-wise;peak_cM=42.02;Significance=Significant;P-value=<0.05;gene_ID=531362;gene_IDsrc=NCBIgene	773255	773215
CAPN3	ENSBTAG00000008868	10	37828773	37885862	10	Animal QTLdb	Exterior_Association	37055518	37055558	QTL_ID=44545;Name=Udder depth;Abbrev=UDPTH;PUBMED_ID=21831322;trait_ID=1098;trait=Udder depth;breed=holstein;FlankMarkers=rs41257320;VTO_name=udder height, floor to tarsal joint;Map_Type=Genome;Model=Mendelian;Test_Base=Genome-wise;peak_cM=42.02;Significance=Significant;P-value=<0.05;gene_ID=531362;gene_IDsrc=NCBIgene	773255	773215
CAPN3	ENSBTAG00000008868	10	37828773	37885862	10	Animal QTLdb	Meat_and_Carcass_QTL	37830642	37879727	QTL_ID=37956;Name=Shear force;Abbrev=SF;PUBMED_ID=22216329;trait_ID=1186;trait=Shear force;breed=brahman;FlankMarkers=rs109425380,rs109865674;PTO_name=meat tenderness;Map_Type=Genome;Model=Mendelian;Test_Base=-;peak_cM=42.06;Significance=Significant;P-value=1.8E-5;gene_ID=281663;gene_IDsrc=NCBIgene	-1869	-50954
CAPN3	ENSBTAG00000008868	10	37828773	37885862	10	Animal QTLdb	Production_Association	37290792	37290832	QTL_ID=44546;Name=Body depth;Abbrev=BD;PUBMED_ID=21831322;trait_ID=1131;trait=Body depth;breed=holstein;FlankMarkers=rs109785454;VTO_name=chest depth;Map_Type=Genome;Model=Mendelian;Test_Base=Genome-wise;peak_cM=42.29;Significance=Significant;P-value=<0.05;gene_ID=788366;gene_IDsrc=NCBIgene	537981	537941
CAPN3	ENSBTAG00000008868	10	37828773	37885862	10	Animal QTLdb	Exterior_Association	37290792	37290832	QTL_ID=44547;Name=Dairy form;Abbrev=DYF;PUBMED_ID=21831322;trait_ID=1137;trait=Dairy form;breed=holstein;FlankMarkers=rs109785454;VTO_name=back conformation trait;Map_Type=Genome;Model=Mendelian;Test_Base=Genome-wise;peak_cM=42.29;Significance=Significant;P-value=<0.05;gene_ID=788366;gene_IDsrc=NCBIgene	537981	537941
CAPN3	ENSBTAG00000008868	10	37828773	37885862	10	Animal QTLdb	Production_Association	37290792	37290832	QTL_ID=44548;Name=PTA type;Abbrev=PTAT;PUBMED_ID=21831322;trait_ID=1066;trait=PTA type;breed=holstein;FlankMarkers=rs109785454;VTO_name=body conformation trait;Map_Type=Genome;Model=Mendelian;Test_Base=Genome-wise;peak_cM=42.29;Significance=Significant;P-value=<0.05;gene_ID=788366;gene_IDsrc=NCBIgene	537981	537941
CAPN3	ENSBTAG00000008868	10	37828773	37885862	10	Animal QTLdb	Exterior_Association	37290792	37290832	QTL_ID=44549;Name=Udder attachment;Abbrev=UA;PUBMED_ID=21831322;trait_ID=1133;trait=Udder attachment;breed=holstein;FlankMarkers=rs109785454;VTO_name=udder morphology trait;Map_Type=Genome;Model=Mendelian;Test_Base=Genome-wise;peak_cM=42.29;Significance=Significant;P-value=<0.05;gene_ID=788366;gene_IDsrc=NCBIgene	537981	537941
CAPN3	ENSBTAG00000008868	10	37828773	37885862	10	Animal QTLdb	Exterior_Association	37290792	37290832	QTL_ID=44550;Name=Teat placement;Abbrev=TPL;PUBMED_ID=21831322;trait_ID=1095;trait=Teat placement;breed=holstein;FlankMarkers=rs109785454;VTO_name=udder morphology trait;CMO_name=interteat distance;Map_Type=Genome;Model=Mendelian;Test_Base=Genome-wise;peak_cM=42.29;Significance=Significant;P-value=<0.05;gene_ID=788366;gene_IDsrc=NCBIgene	537981	537941
CAPN3	ENSBTAG00000008868	10	37828773	37885862	10	Animal QTLdb	Exterior_Association	37290792	37290832	QTL_ID=44551;Name=Udder height;Abbrev=UHT;PUBMED_ID=21831322;trait_ID=1139;trait=Udder height;breed=holstein;FlankMarkers=rs109785454;VTO_name=udder morphology trait;CMO_name=udder height;Map_Type=Genome;Model=Mendelian;Test_Base=Genome-wise;peak_cM=42.29;Significance=Significant;P-value=<0.05;gene_ID=788366;gene_IDsrc=NCBIgene	537981	537941
CAPN3	ENSBTAG00000008868	10	37828773	37885862	10	Animal QTLdb	Production_Association	37290792	37290832	QTL_ID=44552;Name=Rump width;Abbrev=RUMWD;PUBMED_ID=21831322;trait_ID=1150;trait=Rump width;breed=holstein;FlankMarkers=rs109785454;VTO_name=rump width;Map_Type=Genome;Model=Mendelian;Test_Base=Genome-wise;peak_cM=42.29;Significance=Significant;P-value=<0.05;gene_ID=788366;gene_IDsrc=NCBIgene	537981	537941
CAPN3	ENSBTAG00000008868	10	37828773	37885862	10	Animal QTLdb	Exterior_Association	37290792	37290832	QTL_ID=44553;Name=Stature;Abbrev=STA;PUBMED_ID=21831322;trait_ID=1134;trait=Stature;breed=holstein;FlankMarkers=rs109785454;VTO_name=body height;Map_Type=Genome;Model=Mendelian;Test_Base=Genome-wise;peak_cM=42.29;Significance=Significant;P-value=<0.05;gene_ID=788366;gene_IDsrc=NCBIgene	537981	537941
CAPN3	ENSBTAG00000008868	10	37828773	37885862	10	Animal QTLdb	Exterior_Association	37290792	37290832	QTL_ID=44554;Name=Strength;Abbrev=STR;PUBMED_ID=21831322;trait_ID=1135;trait=Strength;breed=holstein;FlankMarkers=rs109785454;VTO_name=chest width;Map_Type=Genome;Model=Mendelian;Test_Base=Genome-wise;peak_cM=42.29;Significance=Significant;P-value=<0.05;gene_ID=788366;gene_IDsrc=NCBIgene	537981	537941
CAPN3	ENSBTAG00000008868	10	37828773	37885862	10	Animal QTLdb	Exterior_Association	37290792	37290832	QTL_ID=44555;Name=Udder cleft;Abbrev=UC;PUBMED_ID=21831322;trait_ID=1130;trait=Udder cleft;breed=holstein;FlankMarkers=rs109785454;VTO_name=udder cleft morphology trait;Map_Type=Genome;Model=Mendelian;Test_Base=Genome-wise;peak_cM=42.29;Significance=Significant;P-value=<0.05;gene_ID=788366;gene_IDsrc=NCBIgene	537981	537941
CAPN3	ENSBTAG00000008868	10	37828773	37885862	10	Animal QTLdb	Exterior_Association	37290792	37290832	QTL_ID=44556;Name=Udder depth;Abbrev=UDPTH;PUBMED_ID=21831322;trait_ID=1098;trait=Udder depth;breed=holstein;FlankMarkers=rs109785454;VTO_name=udder height, floor to tarsal joint;Map_Type=Genome;Model=Mendelian;Test_Base=Genome-wise;peak_cM=42.29;Significance=Significant;P-value=<0.05;gene_ID=788366;gene_IDsrc=NCBIgene	537981	537941
CAPN3	ENSBTAG00000008868	10	37828773	37885862	10	Animal QTLdb	Milk_Association	37392500	37392540	QTL_ID=56850;Name=Milk glycerophosphocholine content;Abbrev=MGPC;PUBMED_ID=25670729;trait_ID=1595;trait=Milk glycerophosphocholine content;breed=holstein;FlankMarkers=rs43623172;Map_Type=Genome;Model=Mendelian;Test_Base=Chromosome-wise;peak_cM=42.40;Significance=Significant;P-value=<0.05;Additive_Effect=-0.08	436273	436233
CAPN3	ENSBTAG00000008868	10	37828773	37885862	10	Animal QTLdb	Reproduction_Association	37594242	37594282	QTL_ID=29890;Name=Age at puberty;Abbrev=PUBAGE;PUBMED_ID=22100599;trait_ID=1081;trait=Age at puberty;breed=brahman;FlankMarkers=rs110141019;VTO_name=onset of fertility;CMO_name=age of puberty;Map_Type=Genome;Model=Mendelian;Test_Base=Comparison-wise;peak_cM=42.63;Significance=Significant;P-value=8.21E-04	234531	234491
CAPN3	ENSBTAG00000008868	10	37828773	37885862	10	Animal QTLdb	Production_Association	37656563	37656603	QTL_ID=44557;Name=Body depth;Abbrev=BD;PUBMED_ID=21831322;trait_ID=1131;trait=Body depth;breed=holstein;FlankMarkers=rs109501100;VTO_name=chest depth;Map_Type=Genome;Model=Mendelian;Test_Base=Genome-wise;peak_cM=42.70;Significance=Significant;P-value=<0.05;gene_ID=522866;gene_IDsrc=NCBIgene	172210	172170
CAPN3	ENSBTAG00000008868	10	37828773	37885862	10	Animal QTLdb	Exterior_Association	37656563	37656603	QTL_ID=44558;Name=Dairy form;Abbrev=DYF;PUBMED_ID=21831322;trait_ID=1137;trait=Dairy form;breed=holstein;FlankMarkers=rs109501100;VTO_name=back conformation trait;Map_Type=Genome;Model=Mendelian;Test_Base=Genome-wise;peak_cM=42.70;Significance=Significant;P-value=<0.05;gene_ID=522866;gene_IDsrc=NCBIgene	172210	172170
CAPN3	ENSBTAG00000008868	10	37828773	37885862	10	Animal QTLdb	Reproduction_Association	37656563	37656603	QTL_ID=44559;Name=Daughter pregnancy rate;Abbrev=DPR;PUBMED_ID=21831322;trait_ID=1143;trait=Daughter pregnancy rate;breed=holstein;FlankMarkers=rs109501100;VTO_name=fertility trait;Map_Type=Genome;Model=Mendelian;Test_Base=Genome-wise;peak_cM=42.70;Significance=Significant;P-value=<0.05;gene_ID=522866;gene_IDsrc=NCBIgene	172210	172170
CAPN3	ENSBTAG00000008868	10	37828773	37885862	10	Animal QTLdb	Production_Association	37656563	37656603	QTL_ID=44560;Name=PTA type;Abbrev=PTAT;PUBMED_ID=21831322;trait_ID=1066;trait=PTA type;breed=holstein;FlankMarkers=rs109501100;VTO_name=body conformation trait;Map_Type=Genome;Model=Mendelian;Test_Base=Genome-wise;peak_cM=42.70;Significance=Significant;P-value=<0.05;gene_ID=522866;gene_IDsrc=NCBIgene	172210	172170
CAPN3	ENSBTAG00000008868	10	37828773	37885862	10	Animal QTLdb	Production_Association	37656563	37656603	QTL_ID=44561;Name=Net merit;Abbrev=NM;PUBMED_ID=21831322;trait_ID=1265;trait=Net merit;breed=holstein;FlankMarkers=rs109501100;Map_Type=Genome;Model=Mendelian;Test_Base=Genome-wise;peak_cM=42.70;Significance=Significant;P-value=<0.05;gene_ID=522866;gene_IDsrc=NCBIgene	172210	172170
CAPN3	ENSBTAG00000008868	10	37828773	37885862	10	Animal QTLdb	Production_Association	37656563	37656603	QTL_ID=44562;Name=Length of productive life;Abbrev=PL;PUBMED_ID=21831322;trait_ID=1067;trait=Length of productive life;breed=holstein;FlankMarkers=rs109501100;VTO_name=life span trait;Map_Type=Genome;Model=Mendelian;Test_Base=Genome-wise;peak_cM=42.70;Significance=Significant;P-value=<0.05;gene_ID=522866;gene_IDsrc=NCBIgene	172210	172170
CAPN3	ENSBTAG00000008868	10	37828773	37885862	10	Animal QTLdb	Exterior_Association	37656563	37656603	QTL_ID=44563;Name=Rear leg set;Abbrev=RLEGS;PUBMED_ID=21831322;trait_ID=1173;trait=Rear leg set;breed=holstein;FlankMarkers=rs109501100;VTO_name=hindlimb conformation trait;Map_Type=Genome;Model=Mendelian;Test_Base=Genome-wise;peak_cM=42.70;Significance=Significant;P-value=<0.05;gene_ID=522866;gene_IDsrc=NCBIgene	172210	172170
CAPN3	ENSBTAG00000008868	10	37828773	37885862	10	Animal QTLdb	Exterior_Association	37656563	37656603	QTL_ID=44564;Name=Teat placement;Abbrev=TPL;PUBMED_ID=21831322;trait_ID=1095;trait=Teat placement;breed=holstein;FlankMarkers=rs109501100;VTO_name=udder morphology trait;CMO_name=interteat distance;Map_Type=Genome;Model=Mendelian;Test_Base=Genome-wise;peak_cM=42.70;Significance=Significant;P-value=<0.05;gene_ID=522866;gene_IDsrc=NCBIgene	172210	172170
CAPN3	ENSBTAG00000008868	10	37828773	37885862	10	Animal QTLdb	Exterior_Association	37656563	37656603	QTL_ID=44565;Name=Udder height;Abbrev=UHT;PUBMED_ID=21831322;trait_ID=1139;trait=Udder height;breed=holstein;FlankMarkers=rs109501100;VTO_name=udder morphology trait;CMO_name=udder height;Map_Type=Genome;Model=Mendelian;Test_Base=Genome-wise;peak_cM=42.70;Significance=Significant;P-value=<0.05;gene_ID=522866;gene_IDsrc=NCBIgene	172210	172170
CAPN3	ENSBTAG00000008868	10	37828773	37885862	10	Animal QTLdb	Reproduction_Association	37656563	37656603	QTL_ID=44566;Name=Calving ease;Abbrev=CALEASE;PUBMED_ID=21831322;trait_ID=1073;trait=Calving ease;breed=holstein;FlankMarkers=rs109501100;VTO_name=parturition trait;Map_Type=Genome;Model=Mendelian;Test_Base=Genome-wise;peak_cM=42.70;Significance=Significant;P-value=<0.05;gene_ID=522866;gene_IDsrc=NCBIgene	172210	172170
CAPN3	ENSBTAG00000008868	10	37828773	37885862	10	Animal QTLdb	Health_Association	37656563	37656603	QTL_ID=44567;Name=Somatic cell score;Abbrev=SCS;PUBMED_ID=21831322;trait_ID=1005;trait=Somatic cell score;breed=holstein;FlankMarkers=rs109501100;VTO_name=milk somatic cell quantity;PTO_name=milk somatic cell count;CMO_name=milk somatic cell score;Map_Type=Genome;Model=Mendelian;Test_Base=Genome-wise;peak_cM=42.70;Significance=Significant;P-value=<0.05;gene_ID=522866;gene_IDsrc=NCBIgene	172210	172170
CAPN3	ENSBTAG00000008868	10	37828773	37885862	10	Animal QTLdb	Reproduction_Association	37656563	37656603	QTL_ID=44568;Name=Stillbirth;Abbrev=SB;PUBMED_ID=21831322;trait_ID=1153;trait=Stillbirth;breed=holstein;FlankMarkers=rs109501100;VTO_name=stillborn offspring quantity;Map_Type=Genome;Model=Mendelian;Test_Base=Genome-wise;peak_cM=42.70;Significance=Significant;P-value=<0.05;gene_ID=522866;gene_IDsrc=NCBIgene	172210	172170
CAPN3	ENSBTAG00000008868	10	37828773	37885862	10	Animal QTLdb	Exterior_Association	37656563	37656603	QTL_ID=44569;Name=Stature;Abbrev=STA;PUBMED_ID=21831322;trait_ID=1134;trait=Stature;breed=holstein;FlankMarkers=rs109501100;VTO_name=body height;Map_Type=Genome;Model=Mendelian;Test_Base=Genome-wise;peak_cM=42.70;Significance=Significant;P-value=<0.05;gene_ID=522866;gene_IDsrc=NCBIgene	172210	172170
CAPN3	ENSBTAG00000008868	10	37828773	37885862	10	Animal QTLdb	Exterior_Association	37656563	37656603	QTL_ID=44570;Name=Teat length;Abbrev=TLGTH;PUBMED_ID=21831322;trait_ID=1096;trait=Teat length;breed=holstein;FlankMarkers=rs109501100;VTO_name=nipple length;CMO_name=teat length;Map_Type=Genome;Model=Mendelian;Test_Base=Genome-wise;peak_cM=42.70;Significance=Significant;P-value=<0.05;gene_ID=522866;gene_IDsrc=NCBIgene	172210	172170
CAPN3	ENSBTAG00000008868	10	37828773	37885862	10	Animal QTLdb	Exterior_Association	37656563	37656603	QTL_ID=44571;Name=Udder cleft;Abbrev=UC;PUBMED_ID=21831322;trait_ID=1130;trait=Udder cleft;breed=holstein;FlankMarkers=rs109501100;VTO_name=udder cleft morphology trait;Map_Type=Genome;Model=Mendelian;Test_Base=Genome-wise;peak_cM=42.70;Significance=Significant;P-value=<0.05;gene_ID=522866;gene_IDsrc=NCBIgene	172210	172170
CAPN3	ENSBTAG00000008868	10	37828773	37885862	10	Animal QTLdb	Production_Association	37793474	37793514	QTL_ID=44572;Name=Body depth;Abbrev=BD;PUBMED_ID=21831322;trait_ID=1131;trait=Body depth;breed=holstein;FlankMarkers=rs41607431;VTO_name=chest depth;Map_Type=Genome;Model=Mendelian;Test_Base=Genome-wise;peak_cM=42.86;Significance=Significant;P-value=<0.05;gene_ID=530330;gene_IDsrc=NCBIgene	35299	35259
CAPN3	ENSBTAG00000008868	10	37828773	37885862	10	Animal QTLdb	Exterior_Association	37793474	37793514	QTL_ID=44573;Name=Dairy form;Abbrev=DYF;PUBMED_ID=21831322;trait_ID=1137;trait=Dairy form;breed=holstein;FlankMarkers=rs41607431;VTO_name=back conformation trait;Map_Type=Genome;Model=Mendelian;Test_Base=Genome-wise;peak_cM=42.86;Significance=Significant;P-value=<0.05;gene_ID=530330;gene_IDsrc=NCBIgene	35299	35259
CAPN3	ENSBTAG00000008868	10	37828773	37885862	10	Animal QTLdb	Exterior_Association	37793474	37793514	QTL_ID=44574;Name=Feet and leg conformation;Abbrev=FTLEG;PUBMED_ID=21831322;trait_ID=1175;trait=Feet and leg conformation;breed=holstein;FlankMarkers=rs41607431;VTO_name=limb conformation trait;Map_Type=Genome;Model=Mendelian;Test_Base=Genome-wise;peak_cM=42.86;Significance=Significant;P-value=<0.05;gene_ID=530330;gene_IDsrc=NCBIgene	35299	35259
CAPN3	ENSBTAG00000008868	10	37828773	37885862	10	Animal QTLdb	Production_Association	37793474	37793514	QTL_ID=44575;Name=PTA type;Abbrev=PTAT;PUBMED_ID=21831322;trait_ID=1066;trait=PTA type;breed=holstein;FlankMarkers=rs41607431;VTO_name=body conformation trait;Map_Type=Genome;Model=Mendelian;Test_Base=Genome-wise;peak_cM=42.86;Significance=Significant;P-value=<0.05;gene_ID=530330;gene_IDsrc=NCBIgene	35299	35259
CAPN3	ENSBTAG00000008868	10	37828773	37885862	10	Animal QTLdb	Exterior_Association	37793474	37793514	QTL_ID=44576;Name=Teat placement;Abbrev=TPL;PUBMED_ID=21831322;trait_ID=1095;trait=Teat placement;breed=holstein;FlankMarkers=rs41607431;VTO_name=udder morphology trait;CMO_name=interteat distance;Map_Type=Genome;Model=Mendelian;Test_Base=Genome-wise;peak_cM=42.86;Significance=Significant;P-value=<0.05;gene_ID=530330;gene_IDsrc=NCBIgene	35299	35259
CAPN3	ENSBTAG00000008868	10	37828773	37885862	10	Animal QTLdb	Exterior_Association	37793474	37793514	QTL_ID=44577;Name=Udder attachment;Abbrev=UA;PUBMED_ID=21831322;trait_ID=1133;trait=Udder attachment;breed=holstein;FlankMarkers=rs41607431;VTO_name=udder morphology trait;Map_Type=Genome;Model=Mendelian;Test_Base=Genome-wise;peak_cM=42.86;Significance=Significant;P-value=<0.05;gene_ID=530330;gene_IDsrc=NCBIgene	35299	35259
CAPN3	ENSBTAG00000008868	10	37828773	37885862	10	Animal QTLdb	Exterior_Association	37793474	37793514	QTL_ID=44578;Name=Rear leg set;Abbrev=RLEGS;PUBMED_ID=21831322;trait_ID=1173;trait=Rear leg set;breed=holstein;FlankMarkers=rs41607431;VTO_name=hindlimb conformation trait;Map_Type=Genome;Model=Mendelian;Test_Base=Genome-wise;peak_cM=42.86;Significance=Significant;P-value=<0.05;gene_ID=530330;gene_IDsrc=NCBIgene	35299	35259
CAPN3	ENSBTAG00000008868	10	37828773	37885862	10	Animal QTLdb	Exterior_Association	37793474	37793514	QTL_ID=44579;Name=Teat placement;Abbrev=TPL;PUBMED_ID=21831322;trait_ID=1095;trait=Teat placement;breed=holstein;FlankMarkers=rs41607431;VTO_name=udder morphology trait;CMO_name=interteat distance;Map_Type=Genome;Model=Mendelian;Test_Base=Genome-wise;peak_cM=42.86;Significance=Significant;P-value=<0.05;gene_ID=530330;gene_IDsrc=NCBIgene	35299	35259
CAPN3	ENSBTAG00000008868	10	37828773	37885862	10	Animal QTLdb	Exterior_Association	37793474	37793514	QTL_ID=44580;Name=Udder height;Abbrev=UHT;PUBMED_ID=21831322;trait_ID=1139;trait=Udder height;breed=holstein;FlankMarkers=rs41607431;VTO_name=udder morphology trait;CMO_name=udder height;Map_Type=Genome;Model=Mendelian;Test_Base=Genome-wise;peak_cM=42.86;Significance=Significant;P-value=<0.05;gene_ID=530330;gene_IDsrc=NCBIgene	35299	35259
CAPN3	ENSBTAG00000008868	10	37828773	37885862	10	Animal QTLdb	Production_Association	37793474	37793514	QTL_ID=44581;Name=Rump width;Abbrev=RUMWD;PUBMED_ID=21831322;trait_ID=1150;trait=Rump width;breed=holstein;FlankMarkers=rs41607431;VTO_name=rump width;Map_Type=Genome;Model=Mendelian;Test_Base=Genome-wise;peak_cM=42.86;Significance=Significant;P-value=<0.05;gene_ID=530330;gene_IDsrc=NCBIgene	35299	35259
CAPN3	ENSBTAG00000008868	10	37828773	37885862	10	Animal QTLdb	Exterior_Association	37793474	37793514	QTL_ID=44582;Name=Stature;Abbrev=STA;PUBMED_ID=21831322;trait_ID=1134;trait=Stature;breed=holstein;FlankMarkers=rs41607431;VTO_name=body height;Map_Type=Genome;Model=Mendelian;Test_Base=Genome-wise;peak_cM=42.86;Significance=Significant;P-value=<0.05;gene_ID=530330;gene_IDsrc=NCBIgene	35299	35259
CAPN3	ENSBTAG00000008868	10	37828773	37885862	10	Animal QTLdb	Exterior_Association	37793474	37793514	QTL_ID=44583;Name=Strength;Abbrev=STR;PUBMED_ID=21831322;trait_ID=1135;trait=Strength;breed=holstein;FlankMarkers=rs41607431;VTO_name=chest width;Map_Type=Genome;Model=Mendelian;Test_Base=Genome-wise;peak_cM=42.86;Significance=Significant;P-value=<0.05;gene_ID=530330;gene_IDsrc=NCBIgene	35299	35259
CAPN3	ENSBTAG00000008868	10	37828773	37885862	10	Animal QTLdb	Exterior_Association	37793474	37793514	QTL_ID=44584;Name=Udder cleft;Abbrev=UC;PUBMED_ID=21831322;trait_ID=1130;trait=Udder cleft;breed=holstein;FlankMarkers=rs41607431;VTO_name=udder cleft morphology trait;Map_Type=Genome;Model=Mendelian;Test_Base=Genome-wise;peak_cM=42.86;Significance=Significant;P-value=<0.05;gene_ID=530330;gene_IDsrc=NCBIgene	35299	35259
CAPN3	ENSBTAG00000008868	10	37828773	37885862	10	Animal QTLdb	Exterior_Association	37793474	37793514	QTL_ID=44585;Name=Udder depth;Abbrev=UDPTH;PUBMED_ID=21831322;trait_ID=1098;trait=Udder depth;breed=holstein;FlankMarkers=rs41607431;VTO_name=udder height, floor to tarsal joint;Map_Type=Genome;Model=Mendelian;Test_Base=Genome-wise;peak_cM=42.86;Significance=Significant;P-value=<0.05;gene_ID=530330;gene_IDsrc=NCBIgene	35299	35259
CAPN3	ENSBTAG00000008868	10	37828773	37885862	10	Animal QTLdb	Production_Association	37830622	37830662	QTL_ID=44586;Name=Body depth;Abbrev=BD;PUBMED_ID=21831322;trait_ID=1131;trait=Body depth;breed=holstein;FlankMarkers=rs109425380;VTO_name=chest depth;Map_Type=Genome;Model=Mendelian;Test_Base=Genome-wise;peak_cM=42.90;Significance=Significant;P-value=<0.05;gene_ID=281663;gene_IDsrc=NCBIgene	-1849	-1889
CAPN3	ENSBTAG00000008868	10	37828773	37885862	10	Animal QTLdb	Exterior_Association	37830622	37830662	QTL_ID=44587;Name=Dairy form;Abbrev=DYF;PUBMED_ID=21831322;trait_ID=1137;trait=Dairy form;breed=holstein;FlankMarkers=rs109425380;VTO_name=back conformation trait;Map_Type=Genome;Model=Mendelian;Test_Base=Genome-wise;peak_cM=42.90;Significance=Significant;P-value=<0.05;gene_ID=281663;gene_IDsrc=NCBIgene	-1849	-1889
CAPN3	ENSBTAG00000008868	10	37828773	37885862	10	Animal QTLdb	Exterior_Association	37830622	37830662	QTL_ID=44588;Name=Feet and leg conformation;Abbrev=FTLEG;PUBMED_ID=21831322;trait_ID=1175;trait=Feet and leg conformation;breed=holstein;FlankMarkers=rs109425380;VTO_name=limb conformation trait;Map_Type=Genome;Model=Mendelian;Test_Base=Genome-wise;peak_cM=42.90;Significance=Significant;P-value=<0.05;gene_ID=281663;gene_IDsrc=NCBIgene	-1849	-1889
CAPN3	ENSBTAG00000008868	10	37828773	37885862	10	Animal QTLdb	Production_Association	37830622	37830662	QTL_ID=44589;Name=PTA type;Abbrev=PTAT;PUBMED_ID=21831322;trait_ID=1066;trait=PTA type;breed=holstein;FlankMarkers=rs109425380;VTO_name=body conformation trait;Map_Type=Genome;Model=Mendelian;Test_Base=Genome-wise;peak_cM=42.90;Significance=Significant;P-value=<0.05;gene_ID=281663;gene_IDsrc=NCBIgene	-1849	-1889
CAPN3	ENSBTAG00000008868	10	37828773	37885862	10	Animal QTLdb	Exterior_Association	37830622	37830662	QTL_ID=44590;Name=Teat placement;Abbrev=TPL;PUBMED_ID=21831322;trait_ID=1095;trait=Teat placement;breed=holstein;FlankMarkers=rs109425380;VTO_name=udder morphology trait;CMO_name=interteat distance;Map_Type=Genome;Model=Mendelian;Test_Base=Genome-wise;peak_cM=42.90;Significance=Significant;P-value=<0.05;gene_ID=281663;gene_IDsrc=NCBIgene	-1849	-1889
CAPN3	ENSBTAG00000008868	10	37828773	37885862	10	Animal QTLdb	Exterior_Association	37830622	37830662	QTL_ID=44591;Name=Udder attachment;Abbrev=UA;PUBMED_ID=21831322;trait_ID=1133;trait=Udder attachment;breed=holstein;FlankMarkers=rs109425380;VTO_name=udder morphology trait;Map_Type=Genome;Model=Mendelian;Test_Base=Genome-wise;peak_cM=42.90;Significance=Significant;P-value=<0.05;gene_ID=281663;gene_IDsrc=NCBIgene	-1849	-1889
CAPN3	ENSBTAG00000008868	10	37828773	37885862	10	Animal QTLdb	Exterior_Association	37830622	37830662	QTL_ID=44592;Name=Rear leg set;Abbrev=RLEGS;PUBMED_ID=21831322;trait_ID=1173;trait=Rear leg set;breed=holstein;FlankMarkers=rs109425380;VTO_name=hindlimb conformation trait;Map_Type=Genome;Model=Mendelian;Test_Base=Genome-wise;peak_cM=42.90;Significance=Significant;P-value=<0.05;gene_ID=281663;gene_IDsrc=NCBIgene	-1849	-1889
CAPN3	ENSBTAG00000008868	10	37828773	37885862	10	Animal QTLdb	Exterior_Association	37830622	37830662	QTL_ID=44593;Name=Teat placement;Abbrev=TPL;PUBMED_ID=21831322;trait_ID=1095;trait=Teat placement;breed=holstein;FlankMarkers=rs109425380;VTO_name=udder morphology trait;CMO_name=interteat distance;Map_Type=Genome;Model=Mendelian;Test_Base=Genome-wise;peak_cM=42.90;Significance=Significant;P-value=<0.05;gene_ID=281663;gene_IDsrc=NCBIgene	-1849	-1889
CAPN3	ENSBTAG00000008868	10	37828773	37885862	10	Animal QTLdb	Exterior_Association	37830622	37830662	QTL_ID=44594;Name=Udder height;Abbrev=UHT;PUBMED_ID=21831322;trait_ID=1139;trait=Udder height;breed=holstein;FlankMarkers=rs109425380;VTO_name=udder morphology trait;CMO_name=udder height;Map_Type=Genome;Model=Mendelian;Test_Base=Genome-wise;peak_cM=42.90;Significance=Significant;P-value=<0.05;gene_ID=281663;gene_IDsrc=NCBIgene	-1849	-1889
CAPN3	ENSBTAG00000008868	10	37828773	37885862	10	Animal QTLdb	Production_Association	37830622	37830662	QTL_ID=44595;Name=Rump width;Abbrev=RUMWD;PUBMED_ID=21831322;trait_ID=1150;trait=Rump width;breed=holstein;FlankMarkers=rs109425380;VTO_name=rump width;Map_Type=Genome;Model=Mendelian;Test_Base=Genome-wise;peak_cM=42.90;Significance=Significant;P-value=<0.05;gene_ID=281663;gene_IDsrc=NCBIgene	-1849	-1889
CAPN3	ENSBTAG00000008868	10	37828773	37885862	10	Animal QTLdb	Exterior_Association	37830622	37830662	QTL_ID=44596;Name=Stature;Abbrev=STA;PUBMED_ID=21831322;trait_ID=1134;trait=Stature;breed=holstein;FlankMarkers=rs109425380;VTO_name=body height;Map_Type=Genome;Model=Mendelian;Test_Base=Genome-wise;peak_cM=42.90;Significance=Significant;P-value=<0.05;gene_ID=281663;gene_IDsrc=NCBIgene	-1849	-1889
CAPN3	ENSBTAG00000008868	10	37828773	37885862	10	Animal QTLdb	Exterior_Association	37830622	37830662	QTL_ID=44597;Name=Strength;Abbrev=STR;PUBMED_ID=21831322;trait_ID=1135;trait=Strength;breed=holstein;FlankMarkers=rs109425380;VTO_name=chest width;Map_Type=Genome;Model=Mendelian;Test_Base=Genome-wise;peak_cM=42.90;Significance=Significant;P-value=<0.05;gene_ID=281663;gene_IDsrc=NCBIgene	-1849	-1889
CAPN3	ENSBTAG00000008868	10	37828773	37885862	10	Animal QTLdb	Exterior_Association	37830622	37830662	QTL_ID=44598;Name=Udder cleft;Abbrev=UC;PUBMED_ID=21831322;trait_ID=1130;trait=Udder cleft;breed=holstein;FlankMarkers=rs109425380;VTO_name=udder cleft morphology trait;Map_Type=Genome;Model=Mendelian;Test_Base=Genome-wise;peak_cM=42.90;Significance=Significant;P-value=<0.05;gene_ID=281663;gene_IDsrc=NCBIgene	-1849	-1889
CAPN3	ENSBTAG00000008868	10	37828773	37885862	10	Animal QTLdb	Exterior_Association	37830622	37830662	QTL_ID=44599;Name=Udder depth;Abbrev=UDPTH;PUBMED_ID=21831322;trait_ID=1098;trait=Udder depth;breed=holstein;FlankMarkers=rs109425380;VTO_name=udder height, floor to tarsal joint;Map_Type=Genome;Model=Mendelian;Test_Base=Genome-wise;peak_cM=42.90;Significance=Significant;P-value=<0.05;gene_ID=281663;gene_IDsrc=NCBIgene	-1849	-1889
CAPN3	ENSBTAG00000008868	10	37828773	37885862	10	Animal QTLdb	Production_Association	37852103	37852143	QTL_ID=44600;Name=Body depth;Abbrev=BD;PUBMED_ID=21831322;trait_ID=1131;trait=Body depth;breed=holstein;FlankMarkers=rs41644730;VTO_name=chest depth;Map_Type=Genome;Model=Mendelian;Test_Base=Genome-wise;peak_cM=42.92;Significance=Significant;P-value=<0.05;gene_ID=281663;gene_IDsrc=NCBIgene	-23330	-23370
CAPN3	ENSBTAG00000008868	10	37828773	37885862	10	Animal QTLdb	Exterior_Association	37852103	37852143	QTL_ID=44601;Name=Dairy form;Abbrev=DYF;PUBMED_ID=21831322;trait_ID=1137;trait=Dairy form;breed=holstein;FlankMarkers=rs41644730;VTO_name=back conformation trait;Map_Type=Genome;Model=Mendelian;Test_Base=Genome-wise;peak_cM=42.92;Significance=Significant;P-value=<0.05;gene_ID=281663;gene_IDsrc=NCBIgene	-23330	-23370
CAPN3	ENSBTAG00000008868	10	37828773	37885862	10	Animal QTLdb	Reproduction_Association	37852103	37852143	QTL_ID=44602;Name=Daughter pregnancy rate;Abbrev=DPR;PUBMED_ID=21831322;trait_ID=1143;trait=Daughter pregnancy rate;breed=holstein;FlankMarkers=rs41644730;VTO_name=fertility trait;Map_Type=Genome;Model=Mendelian;Test_Base=Genome-wise;peak_cM=42.92;Significance=Significant;P-value=<0.05;gene_ID=281663;gene_IDsrc=NCBIgene	-23330	-23370
CAPN3	ENSBTAG00000008868	10	37828773	37885862	10	Animal QTLdb	Production_Association	37852103	37852143	QTL_ID=44603;Name=PTA type;Abbrev=PTAT;PUBMED_ID=21831322;trait_ID=1066;trait=PTA type;breed=holstein;FlankMarkers=rs41644730;VTO_name=body conformation trait;Map_Type=Genome;Model=Mendelian;Test_Base=Genome-wise;peak_cM=42.92;Significance=Significant;P-value=<0.05;gene_ID=281663;gene_IDsrc=NCBIgene	-23330	-23370
CAPN3	ENSBTAG00000008868	10	37828773	37885862	10	Animal QTLdb	Production_Association	37852103	37852143	QTL_ID=44604;Name=Net merit;Abbrev=NM;PUBMED_ID=21831322;trait_ID=1265;trait=Net merit;breed=holstein;FlankMarkers=rs41644730;Map_Type=Genome;Model=Mendelian;Test_Base=Genome-wise;peak_cM=42.92;Significance=Significant;P-value=<0.05;gene_ID=281663;gene_IDsrc=NCBIgene	-23330	-23370
CAPN3	ENSBTAG00000008868	10	37828773	37885862	10	Animal QTLdb	Production_Association	37852103	37852143	QTL_ID=44605;Name=Length of productive life;Abbrev=PL;PUBMED_ID=21831322;trait_ID=1067;trait=Length of productive life;breed=holstein;FlankMarkers=rs41644730;VTO_name=life span trait;Map_Type=Genome;Model=Mendelian;Test_Base=Genome-wise;peak_cM=42.92;Significance=Significant;P-value=<0.05;gene_ID=281663;gene_IDsrc=NCBIgene	-23330	-23370
CAPN3	ENSBTAG00000008868	10	37828773	37885862	10	Animal QTLdb	Exterior_Association	37852103	37852143	QTL_ID=44606;Name=Rear leg set;Abbrev=RLEGS;PUBMED_ID=21831322;trait_ID=1173;trait=Rear leg set;breed=holstein;FlankMarkers=rs41644730;VTO_name=hindlimb conformation trait;Map_Type=Genome;Model=Mendelian;Test_Base=Genome-wise;peak_cM=42.92;Significance=Significant;P-value=<0.05;gene_ID=281663;gene_IDsrc=NCBIgene	-23330	-23370
CAPN3	ENSBTAG00000008868	10	37828773	37885862	10	Animal QTLdb	Exterior_Association	37852103	37852143	QTL_ID=44607;Name=Teat placement;Abbrev=TPL;PUBMED_ID=21831322;trait_ID=1095;trait=Teat placement;breed=holstein;FlankMarkers=rs41644730;VTO_name=udder morphology trait;CMO_name=interteat distance;Map_Type=Genome;Model=Mendelian;Test_Base=Genome-wise;peak_cM=42.92;Significance=Significant;P-value=<0.05;gene_ID=281663;gene_IDsrc=NCBIgene	-23330	-23370
CAPN3	ENSBTAG00000008868	10	37828773	37885862	10	Animal QTLdb	Exterior_Association	37852103	37852143	QTL_ID=44608;Name=Udder height;Abbrev=UHT;PUBMED_ID=21831322;trait_ID=1139;trait=Udder height;breed=holstein;FlankMarkers=rs41644730;VTO_name=udder morphology trait;CMO_name=udder height;Map_Type=Genome;Model=Mendelian;Test_Base=Genome-wise;peak_cM=42.92;Significance=Significant;P-value=<0.05;gene_ID=281663;gene_IDsrc=NCBIgene	-23330	-23370
CAPN3	ENSBTAG00000008868	10	37828773	37885862	10	Animal QTLdb	Production_Association	37852103	37852143	QTL_ID=44609;Name=Rump width;Abbrev=RUMWD;PUBMED_ID=21831322;trait_ID=1150;trait=Rump width;breed=holstein;FlankMarkers=rs41644730;VTO_name=rump width;Map_Type=Genome;Model=Mendelian;Test_Base=Genome-wise;peak_cM=42.92;Significance=Significant;P-value=<0.05;gene_ID=281663;gene_IDsrc=NCBIgene	-23330	-23370
CAPN3	ENSBTAG00000008868	10	37828773	37885862	10	Animal QTLdb	Reproduction_Association	37852103	37852143	QTL_ID=44610;Name=Calving ease;Abbrev=CALEASE;PUBMED_ID=21831322;trait_ID=1073;trait=Calving ease;breed=holstein;FlankMarkers=rs41644730;VTO_name=parturition trait;Map_Type=Genome;Model=Mendelian;Test_Base=Genome-wise;peak_cM=42.92;Significance=Significant;P-value=<0.05;gene_ID=281663;gene_IDsrc=NCBIgene	-23330	-23370
CAPN3	ENSBTAG00000008868	10	37828773	37885862	10	Animal QTLdb	Health_Association	37852103	37852143	QTL_ID=44611;Name=Somatic cell score;Abbrev=SCS;PUBMED_ID=21831322;trait_ID=1005;trait=Somatic cell score;breed=holstein;FlankMarkers=rs41644730;VTO_name=milk somatic cell quantity;PTO_name=milk somatic cell count;CMO_name=milk somatic cell score;Map_Type=Genome;Model=Mendelian;Test_Base=Genome-wise;peak_cM=42.92;Significance=Significant;P-value=<0.05;gene_ID=281663;gene_IDsrc=NCBIgene	-23330	-23370
CAPN3	ENSBTAG00000008868	10	37828773	37885862	10	Animal QTLdb	Reproduction_Association	37852103	37852143	QTL_ID=44612;Name=Stillbirth;Abbrev=SB;PUBMED_ID=21831322;trait_ID=1153;trait=Stillbirth;breed=holstein;FlankMarkers=rs41644730;VTO_name=stillborn offspring quantity;Map_Type=Genome;Model=Mendelian;Test_Base=Genome-wise;peak_cM=42.92;Significance=Significant;P-value=<0.05;gene_ID=281663;gene_IDsrc=NCBIgene	-23330	-23370
CAPN3	ENSBTAG00000008868	10	37828773	37885862	10	Animal QTLdb	Exterior_Association	37852103	37852143	QTL_ID=44613;Name=Stature;Abbrev=STA;PUBMED_ID=21831322;trait_ID=1134;trait=Stature;breed=holstein;FlankMarkers=rs41644730;VTO_name=body height;Map_Type=Genome;Model=Mendelian;Test_Base=Genome-wise;peak_cM=42.92;Significance=Significant;P-value=<0.05;gene_ID=281663;gene_IDsrc=NCBIgene	-23330	-23370
CAPN3	ENSBTAG00000008868	10	37828773	37885862	10	Animal QTLdb	Exterior_Association	37852103	37852143	QTL_ID=44614;Name=Teat length;Abbrev=TLGTH;PUBMED_ID=21831322;trait_ID=1096;trait=Teat length;breed=holstein;FlankMarkers=rs41644730;VTO_name=nipple length;CMO_name=teat length;Map_Type=Genome;Model=Mendelian;Test_Base=Genome-wise;peak_cM=42.92;Significance=Significant;P-value=<0.05;gene_ID=281663;gene_IDsrc=NCBIgene	-23330	-23370
CAPN3	ENSBTAG00000008868	10	37828773	37885862	10	Animal QTLdb	Exterior_Association	37852103	37852143	QTL_ID=44615;Name=Udder cleft;Abbrev=UC;PUBMED_ID=21831322;trait_ID=1130;trait=Udder cleft;breed=holstein;FlankMarkers=rs41644730;VTO_name=udder cleft morphology trait;Map_Type=Genome;Model=Mendelian;Test_Base=Genome-wise;peak_cM=42.92;Significance=Significant;P-value=<0.05;gene_ID=281663;gene_IDsrc=NCBIgene	-23330	-23370
CAPN3	ENSBTAG00000008868	10	37828773	37885862	10	Animal QTLdb	Reproduction_Association	38047993	38048033	QTL_ID=29875;Name=Age at puberty;Abbrev=PUBAGE;PUBMED_ID=22100599;trait_ID=1081;trait=Age at puberty;breed=brahman;FlankMarkers=rs41578566;VTO_name=onset of fertility;CMO_name=age of puberty;Map_Type=Genome;Model=Mendelian;Test_Base=Comparison-wise;peak_cM=43.15;Significance=Significant;P-value=6.96E-04	-219220	-219260
CAPN3	ENSBTAG00000008868	10	37828773	37885862	10	Animal QTLdb	Meat_and_Carcass_Association	38375993	38376033	QTL_ID=37174;Name=Lean meat yield;Abbrev=LMY;PUBMED_ID=25273628;trait_ID=1514;trait=Lean meat yield;breed=holstein;FlankMarkers=rs29010222;PTO_name=dressed carcass muscle percentage;Map_Type=Genome;Model=Mendelian;Test_Base=Experiment-wise;peak_cM=43.52;Significance=Significant;P-value=0.0448	-547220	-547260
CAPN3	ENSBTAG00000008868	10	37828773	37885862	10	Animal QTLdb	Production_Association	38375993	38376033	QTL_ID=44616;Name=Body depth;Abbrev=BD;PUBMED_ID=21831322;trait_ID=1131;trait=Body depth;breed=holstein;FlankMarkers=rs29010222;VTO_name=chest depth;Map_Type=Genome;Model=Mendelian;Test_Base=Genome-wise;peak_cM=43.52;Significance=Significant;P-value=<0.05;gene_ID=522464;gene_IDsrc=NCBIgene	-547220	-547260
CAPN3	ENSBTAG00000008868	10	37828773	37885862	10	Animal QTLdb	Exterior_Association	38375993	38376033	QTL_ID=44617;Name=Dairy form;Abbrev=DYF;PUBMED_ID=21831322;trait_ID=1137;trait=Dairy form;breed=holstein;FlankMarkers=rs29010222;VTO_name=back conformation trait;Map_Type=Genome;Model=Mendelian;Test_Base=Genome-wise;peak_cM=43.52;Significance=Significant;P-value=<0.05;gene_ID=522464;gene_IDsrc=NCBIgene	-547220	-547260
CAPN3	ENSBTAG00000008868	10	37828773	37885862	10	Animal QTLdb	Exterior_Association	38375993	38376033	QTL_ID=44618;Name=Feet and leg conformation;Abbrev=FTLEG;PUBMED_ID=21831322;trait_ID=1175;trait=Feet and leg conformation;breed=holstein;FlankMarkers=rs29010222;VTO_name=limb conformation trait;Map_Type=Genome;Model=Mendelian;Test_Base=Genome-wise;peak_cM=43.52;Significance=Significant;P-value=<0.05;gene_ID=522464;gene_IDsrc=NCBIgene	-547220	-547260
CAPN3	ENSBTAG00000008868	10	37828773	37885862	10	Animal QTLdb	Production_Association	38375993	38376033	QTL_ID=44619;Name=PTA type;Abbrev=PTAT;PUBMED_ID=21831322;trait_ID=1066;trait=PTA type;breed=holstein;FlankMarkers=rs29010222;VTO_name=body conformation trait;Map_Type=Genome;Model=Mendelian;Test_Base=Genome-wise;peak_cM=43.52;Significance=Significant;P-value=<0.05;gene_ID=522464;gene_IDsrc=NCBIgene	-547220	-547260
CAPN3	ENSBTAG00000008868	10	37828773	37885862	10	Animal QTLdb	Exterior_Association	38375993	38376033	QTL_ID=44620;Name=Udder attachment;Abbrev=UA;PUBMED_ID=21831322;trait_ID=1133;trait=Udder attachment;breed=holstein;FlankMarkers=rs29010222;VTO_name=udder morphology trait;Map_Type=Genome;Model=Mendelian;Test_Base=Genome-wise;peak_cM=43.52;Significance=Significant;P-value=<0.05;gene_ID=522464;gene_IDsrc=NCBIgene	-547220	-547260
CAPN3	ENSBTAG00000008868	10	37828773	37885862	10	Animal QTLdb	Exterior_Association	38375993	38376033	QTL_ID=44621;Name=Rear leg set;Abbrev=RLEGS;PUBMED_ID=21831322;trait_ID=1173;trait=Rear leg set;breed=holstein;FlankMarkers=rs29010222;VTO_name=hindlimb conformation trait;Map_Type=Genome;Model=Mendelian;Test_Base=Genome-wise;peak_cM=43.52;Significance=Significant;P-value=<0.05;gene_ID=522464;gene_IDsrc=NCBIgene	-547220	-547260
CAPN3	ENSBTAG00000008868	10	37828773	37885862	10	Animal QTLdb	Exterior_Association	38375993	38376033	QTL_ID=44622;Name=Teat placement;Abbrev=TPL;PUBMED_ID=21831322;trait_ID=1095;trait=Teat placement;breed=holstein;FlankMarkers=rs29010222;VTO_name=udder morphology trait;CMO_name=interteat distance;Map_Type=Genome;Model=Mendelian;Test_Base=Genome-wise;peak_cM=43.52;Significance=Significant;P-value=<0.05;gene_ID=522464;gene_IDsrc=NCBIgene	-547220	-547260
CAPN3	ENSBTAG00000008868	10	37828773	37885862	10	Animal QTLdb	Exterior_Association	38375993	38376033	QTL_ID=44623;Name=Udder height;Abbrev=UHT;PUBMED_ID=21831322;trait_ID=1139;trait=Udder height;breed=holstein;FlankMarkers=rs29010222;VTO_name=udder morphology trait;CMO_name=udder height;Map_Type=Genome;Model=Mendelian;Test_Base=Genome-wise;peak_cM=43.52;Significance=Significant;P-value=<0.05;gene_ID=522464;gene_IDsrc=NCBIgene	-547220	-547260
CAPN3	ENSBTAG00000008868	10	37828773	37885862	10	Animal QTLdb	Production_Association	38375993	38376033	QTL_ID=44624;Name=Rump width;Abbrev=RUMWD;PUBMED_ID=21831322;trait_ID=1150;trait=Rump width;breed=holstein;FlankMarkers=rs29010222;VTO_name=rump width;Map_Type=Genome;Model=Mendelian;Test_Base=Genome-wise;peak_cM=43.52;Significance=Significant;P-value=<0.05;gene_ID=522464;gene_IDsrc=NCBIgene	-547220	-547260
CAPN3	ENSBTAG00000008868	10	37828773	37885862	10	Animal QTLdb	Exterior_Association	38375993	38376033	QTL_ID=44625;Name=Stature;Abbrev=STA;PUBMED_ID=21831322;trait_ID=1134;trait=Stature;breed=holstein;FlankMarkers=rs29010222;VTO_name=body height;Map_Type=Genome;Model=Mendelian;Test_Base=Genome-wise;peak_cM=43.52;Significance=Significant;P-value=<0.05;gene_ID=522464;gene_IDsrc=NCBIgene	-547220	-547260
CAPN3	ENSBTAG00000008868	10	37828773	37885862	10	Animal QTLdb	Exterior_Association	38375993	38376033	QTL_ID=44626;Name=Strength;Abbrev=STR;PUBMED_ID=21831322;trait_ID=1135;trait=Strength;breed=holstein;FlankMarkers=rs29010222;VTO_name=chest width;Map_Type=Genome;Model=Mendelian;Test_Base=Genome-wise;peak_cM=43.52;Significance=Significant;P-value=<0.05;gene_ID=522464;gene_IDsrc=NCBIgene	-547220	-547260
CAPN3	ENSBTAG00000008868	10	37828773	37885862	10	Animal QTLdb	Exterior_Association	38375993	38376033	QTL_ID=44627;Name=Teat length;Abbrev=TLGTH;PUBMED_ID=21831322;trait_ID=1096;trait=Teat length;breed=holstein;FlankMarkers=rs29010222;VTO_name=nipple length;CMO_name=teat length;Map_Type=Genome;Model=Mendelian;Test_Base=Genome-wise;peak_cM=43.52;Significance=Significant;P-value=<0.05;gene_ID=522464;gene_IDsrc=NCBIgene	-547220	-547260
CAPN3	ENSBTAG00000008868	10	37828773	37885862	10	Animal QTLdb	Exterior_Association	38375993	38376033	QTL_ID=44628;Name=Udder cleft;Abbrev=UC;PUBMED_ID=21831322;trait_ID=1130;trait=Udder cleft;breed=holstein;FlankMarkers=rs29010222;VTO_name=udder cleft morphology trait;Map_Type=Genome;Model=Mendelian;Test_Base=Genome-wise;peak_cM=43.52;Significance=Significant;P-value=<0.05;gene_ID=522464;gene_IDsrc=NCBIgene	-547220	-547260
CAPN3	ENSBTAG00000008868	10	37828773	37885862	10	Animal QTLdb	Exterior_Association	38375993	38376033	QTL_ID=44629;Name=Udder depth;Abbrev=UDPTH;PUBMED_ID=21831322;trait_ID=1098;trait=Udder depth;breed=holstein;FlankMarkers=rs29010222;VTO_name=udder height, floor to tarsal joint;Map_Type=Genome;Model=Mendelian;Test_Base=Genome-wise;peak_cM=43.52;Significance=Significant;P-value=<0.05;gene_ID=522464;gene_IDsrc=NCBIgene	-547220	-547260
CAPN3	ENSBTAG00000008868	10	37828773	37885862	10	Animal QTLdb	Production_Association	38424055	38424095	QTL_ID=44630;Name=Body depth;Abbrev=BD;PUBMED_ID=21831322;trait_ID=1131;trait=Body depth;breed=holstein;FlankMarkers=rs43702477;VTO_name=chest depth;Map_Type=Genome;Model=Mendelian;Test_Base=Genome-wise;peak_cM=43.57;Significance=Significant;P-value=<0.05;gene_ID=522464;gene_IDsrc=NCBIgene	-595282	-595322
CAPN3	ENSBTAG00000008868	10	37828773	37885862	10	Animal QTLdb	Exterior_Association	38424055	38424095	QTL_ID=44631;Name=Dairy form;Abbrev=DYF;PUBMED_ID=21831322;trait_ID=1137;trait=Dairy form;breed=holstein;FlankMarkers=rs43702477;VTO_name=back conformation trait;Map_Type=Genome;Model=Mendelian;Test_Base=Genome-wise;peak_cM=43.57;Significance=Significant;P-value=<0.05;gene_ID=522464;gene_IDsrc=NCBIgene	-595282	-595322
CAPN3	ENSBTAG00000008868	10	37828773	37885862	10	Animal QTLdb	Exterior_Association	38424055	38424095	QTL_ID=44632;Name=Feet and leg conformation;Abbrev=FTLEG;PUBMED_ID=21831322;trait_ID=1175;trait=Feet and leg conformation;breed=holstein;FlankMarkers=rs43702477;VTO_name=limb conformation trait;Map_Type=Genome;Model=Mendelian;Test_Base=Genome-wise;peak_cM=43.57;Significance=Significant;P-value=<0.05;gene_ID=522464;gene_IDsrc=NCBIgene	-595282	-595322
CAPN3	ENSBTAG00000008868	10	37828773	37885862	10	Animal QTLdb	Production_Association	38424055	38424095	QTL_ID=44633;Name=PTA type;Abbrev=PTAT;PUBMED_ID=21831322;trait_ID=1066;trait=PTA type;breed=holstein;FlankMarkers=rs43702477;VTO_name=body conformation trait;Map_Type=Genome;Model=Mendelian;Test_Base=Genome-wise;peak_cM=43.57;Significance=Significant;P-value=<0.05;gene_ID=522464;gene_IDsrc=NCBIgene	-595282	-595322
CAPN3	ENSBTAG00000008868	10	37828773	37885862	10	Animal QTLdb	Exterior_Association	38424055	38424095	QTL_ID=44634;Name=Udder attachment;Abbrev=UA;PUBMED_ID=21831322;trait_ID=1133;trait=Udder attachment;breed=holstein;FlankMarkers=rs43702477;VTO_name=udder morphology trait;Map_Type=Genome;Model=Mendelian;Test_Base=Genome-wise;peak_cM=43.57;Significance=Significant;P-value=<0.05;gene_ID=522464;gene_IDsrc=NCBIgene	-595282	-595322
CAPN3	ENSBTAG00000008868	10	37828773	37885862	10	Animal QTLdb	Exterior_Association	38424055	38424095	QTL_ID=44635;Name=Rear leg set;Abbrev=RLEGS;PUBMED_ID=21831322;trait_ID=1173;trait=Rear leg set;breed=holstein;FlankMarkers=rs43702477;VTO_name=hindlimb conformation trait;Map_Type=Genome;Model=Mendelian;Test_Base=Genome-wise;peak_cM=43.57;Significance=Significant;P-value=<0.05;gene_ID=522464;gene_IDsrc=NCBIgene	-595282	-595322
CAPN3	ENSBTAG00000008868	10	37828773	37885862	10	Animal QTLdb	Exterior_Association	38424055	38424095	QTL_ID=44636;Name=Teat placement;Abbrev=TPL;PUBMED_ID=21831322;trait_ID=1095;trait=Teat placement;breed=holstein;FlankMarkers=rs43702477;VTO_name=udder morphology trait;CMO_name=interteat distance;Map_Type=Genome;Model=Mendelian;Test_Base=Genome-wise;peak_cM=43.57;Significance=Significant;P-value=<0.05;gene_ID=522464;gene_IDsrc=NCBIgene	-595282	-595322
CAPN3	ENSBTAG00000008868	10	37828773	37885862	10	Animal QTLdb	Exterior_Association	38424055	38424095	QTL_ID=44637;Name=Udder height;Abbrev=UHT;PUBMED_ID=21831322;trait_ID=1139;trait=Udder height;breed=holstein;FlankMarkers=rs43702477;VTO_name=udder morphology trait;CMO_name=udder height;Map_Type=Genome;Model=Mendelian;Test_Base=Genome-wise;peak_cM=43.57;Significance=Significant;P-value=<0.05;gene_ID=522464;gene_IDsrc=NCBIgene	-595282	-595322
CAPN3	ENSBTAG00000008868	10	37828773	37885862	10	Animal QTLdb	Production_Association	38424055	38424095	QTL_ID=44638;Name=Rump width;Abbrev=RUMWD;PUBMED_ID=21831322;trait_ID=1150;trait=Rump width;breed=holstein;FlankMarkers=rs43702477;VTO_name=rump width;Map_Type=Genome;Model=Mendelian;Test_Base=Genome-wise;peak_cM=43.57;Significance=Significant;P-value=<0.05;gene_ID=522464;gene_IDsrc=NCBIgene	-595282	-595322
CAPN3	ENSBTAG00000008868	10	37828773	37885862	10	Animal QTLdb	Exterior_Association	38424055	38424095	QTL_ID=44639;Name=Stature;Abbrev=STA;PUBMED_ID=21831322;trait_ID=1134;trait=Stature;breed=holstein;FlankMarkers=rs43702477;VTO_name=body height;Map_Type=Genome;Model=Mendelian;Test_Base=Genome-wise;peak_cM=43.57;Significance=Significant;P-value=<0.05;gene_ID=522464;gene_IDsrc=NCBIgene	-595282	-595322
CAPN3	ENSBTAG00000008868	10	37828773	37885862	10	Animal QTLdb	Exterior_Association	38424055	38424095	QTL_ID=44640;Name=Strength;Abbrev=STR;PUBMED_ID=21831322;trait_ID=1135;trait=Strength;breed=holstein;FlankMarkers=rs43702477;VTO_name=chest width;Map_Type=Genome;Model=Mendelian;Test_Base=Genome-wise;peak_cM=43.57;Significance=Significant;P-value=<0.05;gene_ID=522464;gene_IDsrc=NCBIgene	-595282	-595322
CAPN3	ENSBTAG00000008868	10	37828773	37885862	10	Animal QTLdb	Exterior_Association	38424055	38424095	QTL_ID=44641;Name=Teat length;Abbrev=TLGTH;PUBMED_ID=21831322;trait_ID=1096;trait=Teat length;breed=holstein;FlankMarkers=rs43702477;VTO_name=nipple length;CMO_name=teat length;Map_Type=Genome;Model=Mendelian;Test_Base=Genome-wise;peak_cM=43.57;Significance=Significant;P-value=<0.05;gene_ID=522464;gene_IDsrc=NCBIgene	-595282	-595322
CAPN3	ENSBTAG00000008868	10	37828773	37885862	10	Animal QTLdb	Exterior_Association	38424055	38424095	QTL_ID=44642;Name=Udder cleft;Abbrev=UC;PUBMED_ID=21831322;trait_ID=1130;trait=Udder cleft;breed=holstein;FlankMarkers=rs43702477;VTO_name=udder cleft morphology trait;Map_Type=Genome;Model=Mendelian;Test_Base=Genome-wise;peak_cM=43.57;Significance=Significant;P-value=<0.05;gene_ID=522464;gene_IDsrc=NCBIgene	-595282	-595322
CAPN3	ENSBTAG00000008868	10	37828773	37885862	10	Animal QTLdb	Exterior_Association	38424055	38424095	QTL_ID=44643;Name=Udder depth;Abbrev=UDPTH;PUBMED_ID=21831322;trait_ID=1098;trait=Udder depth;breed=holstein;FlankMarkers=rs43702477;VTO_name=udder height, floor to tarsal joint;Map_Type=Genome;Model=Mendelian;Test_Base=Genome-wise;peak_cM=43.57;Significance=Significant;P-value=<0.05;gene_ID=522464;gene_IDsrc=NCBIgene	-595282	-595322
CAPN3	ENSBTAG00000008868	10	37828773	37885862	10	Animal QTLdb	Production_Association	38452216	38452256	QTL_ID=44644;Name=Body depth;Abbrev=BD;PUBMED_ID=21831322;trait_ID=1131;trait=Body depth;breed=holstein;FlankMarkers=rs110231019;VTO_name=chest depth;Map_Type=Genome;Model=Mendelian;Test_Base=Genome-wise;peak_cM=43.60;Significance=Significant;P-value=<0.05	-623443	-623483
CAPN3	ENSBTAG00000008868	10	37828773	37885862	10	Animal QTLdb	Exterior_Association	38452216	38452256	QTL_ID=44645;Name=Dairy form;Abbrev=DYF;PUBMED_ID=21831322;trait_ID=1137;trait=Dairy form;breed=holstein;FlankMarkers=rs110231019;VTO_name=back conformation trait;Map_Type=Genome;Model=Mendelian;Test_Base=Genome-wise;peak_cM=43.60;Significance=Significant;P-value=<0.05	-623443	-623483
CAPN3	ENSBTAG00000008868	10	37828773	37885862	10	Animal QTLdb	Exterior_Association	38452216	38452256	QTL_ID=44646;Name=Feet and leg conformation;Abbrev=FTLEG;PUBMED_ID=21831322;trait_ID=1175;trait=Feet and leg conformation;breed=holstein;FlankMarkers=rs110231019;VTO_name=limb conformation trait;Map_Type=Genome;Model=Mendelian;Test_Base=Genome-wise;peak_cM=43.60;Significance=Significant;P-value=<0.05	-623443	-623483
CAPN3	ENSBTAG00000008868	10	37828773	37885862	10	Animal QTLdb	Production_Association	38452216	38452256	QTL_ID=44647;Name=PTA type;Abbrev=PTAT;PUBMED_ID=21831322;trait_ID=1066;trait=PTA type;breed=holstein;FlankMarkers=rs110231019;VTO_name=body conformation trait;Map_Type=Genome;Model=Mendelian;Test_Base=Genome-wise;peak_cM=43.60;Significance=Significant;P-value=<0.05	-623443	-623483
CAPN3	ENSBTAG00000008868	10	37828773	37885862	10	Animal QTLdb	Exterior_Association	38452216	38452256	QTL_ID=44648;Name=Udder attachment;Abbrev=UA;PUBMED_ID=21831322;trait_ID=1133;trait=Udder attachment;breed=holstein;FlankMarkers=rs110231019;VTO_name=udder morphology trait;Map_Type=Genome;Model=Mendelian;Test_Base=Genome-wise;peak_cM=43.60;Significance=Significant;P-value=<0.05	-623443	-623483
CAPN3	ENSBTAG00000008868	10	37828773	37885862	10	Animal QTLdb	Exterior_Association	38452216	38452256	QTL_ID=44649;Name=Teat placement;Abbrev=TPL;PUBMED_ID=21831322;trait_ID=1095;trait=Teat placement;breed=holstein;FlankMarkers=rs110231019;VTO_name=udder morphology trait;CMO_name=interteat distance;Map_Type=Genome;Model=Mendelian;Test_Base=Genome-wise;peak_cM=43.60;Significance=Significant;P-value=<0.05	-623443	-623483
CAPN3	ENSBTAG00000008868	10	37828773	37885862	10	Animal QTLdb	Exterior_Association	38452216	38452256	QTL_ID=44650;Name=Udder height;Abbrev=UHT;PUBMED_ID=21831322;trait_ID=1139;trait=Udder height;breed=holstein;FlankMarkers=rs110231019;VTO_name=udder morphology trait;CMO_name=udder height;Map_Type=Genome;Model=Mendelian;Test_Base=Genome-wise;peak_cM=43.60;Significance=Significant;P-value=<0.05	-623443	-623483
CAPN3	ENSBTAG00000008868	10	37828773	37885862	10	Animal QTLdb	Production_Association	38452216	38452256	QTL_ID=44651;Name=Rump width;Abbrev=RUMWD;PUBMED_ID=21831322;trait_ID=1150;trait=Rump width;breed=holstein;FlankMarkers=rs110231019;VTO_name=rump width;Map_Type=Genome;Model=Mendelian;Test_Base=Genome-wise;peak_cM=43.60;Significance=Significant;P-value=<0.05	-623443	-623483
CAPN3	ENSBTAG00000008868	10	37828773	37885862	10	Animal QTLdb	Exterior_Association	38452216	38452256	QTL_ID=44652;Name=Stature;Abbrev=STA;PUBMED_ID=21831322;trait_ID=1134;trait=Stature;breed=holstein;FlankMarkers=rs110231019;VTO_name=body height;Map_Type=Genome;Model=Mendelian;Test_Base=Genome-wise;peak_cM=43.60;Significance=Significant;P-value=<0.05	-623443	-623483
CAPN3	ENSBTAG00000008868	10	37828773	37885862	10	Animal QTLdb	Exterior_Association	38452216	38452256	QTL_ID=44653;Name=Strength;Abbrev=STR;PUBMED_ID=21831322;trait_ID=1135;trait=Strength;breed=holstein;FlankMarkers=rs110231019;VTO_name=chest width;Map_Type=Genome;Model=Mendelian;Test_Base=Genome-wise;peak_cM=43.60;Significance=Significant;P-value=<0.05	-623443	-623483
CAPN3	ENSBTAG00000008868	10	37828773	37885862	10	Animal QTLdb	Exterior_Association	38452216	38452256	QTL_ID=44654;Name=Teat length;Abbrev=TLGTH;PUBMED_ID=21831322;trait_ID=1096;trait=Teat length;breed=holstein;FlankMarkers=rs110231019;VTO_name=nipple length;CMO_name=teat length;Map_Type=Genome;Model=Mendelian;Test_Base=Genome-wise;peak_cM=43.60;Significance=Significant;P-value=<0.05	-623443	-623483
CAPN3	ENSBTAG00000008868	10	37828773	37885862	10	Animal QTLdb	Exterior_Association	38452216	38452256	QTL_ID=44655;Name=Udder cleft;Abbrev=UC;PUBMED_ID=21831322;trait_ID=1130;trait=Udder cleft;breed=holstein;FlankMarkers=rs110231019;VTO_name=udder cleft morphology trait;Map_Type=Genome;Model=Mendelian;Test_Base=Genome-wise;peak_cM=43.60;Significance=Significant;P-value=<0.05	-623443	-623483
CAPN3	ENSBTAG00000008868	10	37828773	37885862	10	Animal QTLdb	Exterior_Association	38452216	38452256	QTL_ID=44656;Name=Udder depth;Abbrev=UDPTH;PUBMED_ID=21831322;trait_ID=1098;trait=Udder depth;breed=holstein;FlankMarkers=rs110231019;VTO_name=udder height, floor to tarsal joint;Map_Type=Genome;Model=Mendelian;Test_Base=Genome-wise;peak_cM=43.60;Significance=Significant;P-value=<0.05	-623443	-623483
CAPN3	ENSBTAG00000008868	10	37828773	37885862	10	Animal QTLdb	Meat_and_Carcass_Association	38452216	38452256	QTL_ID=37000;Name=Lean meat yield;Abbrev=LMY;PUBMED_ID=25273628;trait_ID=1514;trait=Lean meat yield;breed=holstein;FlankMarkers=rs110231019;PTO_name=dressed carcass muscle percentage;Map_Type=Genome;Model=Mendelian;Test_Base=Experiment-wise;peak_cM=43.60;Significance=Significant;P-value=0.0305	-623443	-623483
CAPN3	ENSBTAG00000008868	10	37828773	37885862	10	Animal QTLdb	Meat_and_Carcass_Association	38622400	38622440	QTL_ID=36740;Name=Lean meat yield;Abbrev=LMY;PUBMED_ID=25273628;trait_ID=1514;trait=Lean meat yield;breed=holstein;FlankMarkers=rs29022040;PTO_name=dressed carcass muscle percentage;Map_Type=Genome;Model=Mendelian;Test_Base=Experiment-wise;peak_cM=43.80;Significance=Significant;P-value=0.0069	-793627	-793667
CAPN3	ENSBTAG00000008868	10	37828773	37885862	10	Animal QTLdb	Milk_Association	38622400	38622440	QTL_ID=25899;Name=Milk fat yield (daughter deviation);Abbrev=DDF;PUBMED_ID=22449276;trait_ID=1035;trait=Milk fat yield (daughter deviation);breed=holstein;FlankMarkers=rs29022040;VTO_name=milk fat amount;PTO_name=milk fat yield;Map_Type=Genome;Model=Mendelian;Test_Base=Experiment-wise;peak_cM=43.80;Significance=Significant;P-value=9.91E-03	-793627	-793667
CAPN3	ENSBTAG00000008868	10	37828773	37885862	10	Animal QTLdb	Milk_Association	38622400	38622440	QTL_ID=26289;Name=Milk protein yield (daughter deviation);Abbrev=DDPY;PUBMED_ID=22449276;trait_ID=1157;trait=Milk protein yield (daughter deviation);breed=holstein;FlankMarkers=rs29022040;VTO_name=milk protein amount;PTO_name=milk protein yield;Map_Type=Genome;Model=Mendelian;Test_Base=Experiment-wise;peak_cM=43.80;Significance=Significant;P-value=7.27E-03	-793627	-793667
CAPN3	ENSBTAG00000008868	10	37828773	37885862	10	Animal QTLdb	Milk_Association	38622400	38622440	QTL_ID=25476;Name=Milk yield (daughter deviation) ;Abbrev=DDMY;PUBMED_ID=22449276;trait_ID=1158;trait=Milk yield (daughter deviation) ;breed=holstein;FlankMarkers=rs29022040;VTO_name=milk amount;Map_Type=Genome;Model=Mendelian;Test_Base=Experiment-wise;peak_cM=43.80;Significance=Significant;P-value=4.36E-03	-793627	-793667
CAPN3	ENSBTAG00000008868	10	37828773	37885862	10	Animal QTLdb	Meat_and_Carcass_Association	38639733	38639773	QTL_ID=20407;Name=Marbling score;Abbrev=MARBL;PUBMED_ID=22394233;trait_ID=1027;trait=Marbling score;FlankMarkers=rs29013642;VTO_name=intramuscular adipose amount;PTO_name=intramuscular fat content;Map_Type=Genome;Model=Mendelian;peak_cM=43.82;Significance=Significant;P-value=<0.05;Dominance_Effect=-0.001;Additive_Effect=-0.2523	-810960	-811000
CAPN3	ENSBTAG00000008868	10	37828773	37885862	10	Animal QTLdb	Production_Association	38727641	38727681	QTL_ID=44657;Name=Body depth;Abbrev=BD;PUBMED_ID=21831322;trait_ID=1131;trait=Body depth;breed=holstein;FlankMarkers=rs41595401;VTO_name=chest depth;Map_Type=Genome;Model=Mendelian;Test_Base=Genome-wise;peak_cM=43.92;Significance=Significant;P-value=<0.05	-898868	-898908
CAPN3	ENSBTAG00000008868	10	37828773	37885862	10	Animal QTLdb	Exterior_Association	38727641	38727681	QTL_ID=44658;Name=Dairy form;Abbrev=DYF;PUBMED_ID=21831322;trait_ID=1137;trait=Dairy form;breed=holstein;FlankMarkers=rs41595401;VTO_name=back conformation trait;Map_Type=Genome;Model=Mendelian;Test_Base=Genome-wise;peak_cM=43.92;Significance=Significant;P-value=<0.05	-898868	-898908
CAPN3	ENSBTAG00000008868	10	37828773	37885862	10	Animal QTLdb	Exterior_Association	38727641	38727681	QTL_ID=44659;Name=Feet and leg conformation;Abbrev=FTLEG;PUBMED_ID=21831322;trait_ID=1175;trait=Feet and leg conformation;breed=holstein;FlankMarkers=rs41595401;VTO_name=limb conformation trait;Map_Type=Genome;Model=Mendelian;Test_Base=Genome-wise;peak_cM=43.92;Significance=Significant;P-value=<0.05	-898868	-898908
CAPN3	ENSBTAG00000008868	10	37828773	37885862	10	Animal QTLdb	Production_Association	38727641	38727681	QTL_ID=44660;Name=PTA type;Abbrev=PTAT;PUBMED_ID=21831322;trait_ID=1066;trait=PTA type;breed=holstein;FlankMarkers=rs41595401;VTO_name=body conformation trait;Map_Type=Genome;Model=Mendelian;Test_Base=Genome-wise;peak_cM=43.92;Significance=Significant;P-value=<0.05	-898868	-898908
CAPN3	ENSBTAG00000008868	10	37828773	37885862	10	Animal QTLdb	Exterior_Association	38727641	38727681	QTL_ID=44661;Name=Teat placement;Abbrev=TPL;PUBMED_ID=21831322;trait_ID=1095;trait=Teat placement;breed=holstein;FlankMarkers=rs41595401;VTO_name=udder morphology trait;CMO_name=interteat distance;Map_Type=Genome;Model=Mendelian;Test_Base=Genome-wise;peak_cM=43.92;Significance=Significant;P-value=<0.05	-898868	-898908
CAPN3	ENSBTAG00000008868	10	37828773	37885862	10	Animal QTLdb	Exterior_Association	38727641	38727681	QTL_ID=44662;Name=Udder attachment;Abbrev=UA;PUBMED_ID=21831322;trait_ID=1133;trait=Udder attachment;breed=holstein;FlankMarkers=rs41595401;VTO_name=udder morphology trait;Map_Type=Genome;Model=Mendelian;Test_Base=Genome-wise;peak_cM=43.92;Significance=Significant;P-value=<0.05	-898868	-898908
CAPN3	ENSBTAG00000008868	10	37828773	37885862	10	Animal QTLdb	Production_Association	38727641	38727681	QTL_ID=44663;Name=Net merit;Abbrev=NM;PUBMED_ID=21831322;trait_ID=1265;trait=Net merit;breed=holstein;FlankMarkers=rs41595401;Map_Type=Genome;Model=Mendelian;Test_Base=Genome-wise;peak_cM=43.92;Significance=Significant;P-value=<0.05	-898868	-898908
CAPN3	ENSBTAG00000008868	10	37828773	37885862	10	Animal QTLdb	Exterior_Association	38727641	38727681	QTL_ID=44664;Name=Teat placement;Abbrev=TPL;PUBMED_ID=21831322;trait_ID=1095;trait=Teat placement;breed=holstein;FlankMarkers=rs41595401;VTO_name=udder morphology trait;CMO_name=interteat distance;Map_Type=Genome;Model=Mendelian;Test_Base=Genome-wise;peak_cM=43.92;Significance=Significant;P-value=<0.05	-898868	-898908
CAPN3	ENSBTAG00000008868	10	37828773	37885862	10	Animal QTLdb	Exterior_Association	38727641	38727681	QTL_ID=44665;Name=Udder height;Abbrev=UHT;PUBMED_ID=21831322;trait_ID=1139;trait=Udder height;breed=holstein;FlankMarkers=rs41595401;VTO_name=udder morphology trait;CMO_name=udder height;Map_Type=Genome;Model=Mendelian;Test_Base=Genome-wise;peak_cM=43.92;Significance=Significant;P-value=<0.05	-898868	-898908
CAPN3	ENSBTAG00000008868	10	37828773	37885862	10	Animal QTLdb	Production_Association	38727641	38727681	QTL_ID=44666;Name=Rump width;Abbrev=RUMWD;PUBMED_ID=21831322;trait_ID=1150;trait=Rump width;breed=holstein;FlankMarkers=rs41595401;VTO_name=rump width;Map_Type=Genome;Model=Mendelian;Test_Base=Genome-wise;peak_cM=43.92;Significance=Significant;P-value=<0.05	-898868	-898908
CAPN3	ENSBTAG00000008868	10	37828773	37885862	10	Animal QTLdb	Health_Association	38727641	38727681	QTL_ID=44667;Name=Somatic cell score;Abbrev=SCS;PUBMED_ID=21831322;trait_ID=1005;trait=Somatic cell score;breed=holstein;FlankMarkers=rs41595401;VTO_name=milk somatic cell quantity;PTO_name=milk somatic cell count;CMO_name=milk somatic cell score;Map_Type=Genome;Model=Mendelian;Test_Base=Genome-wise;peak_cM=43.92;Significance=Significant;P-value=<0.05	-898868	-898908
CAPN3	ENSBTAG00000008868	10	37828773	37885862	10	Animal QTLdb	Exterior_Association	38727641	38727681	QTL_ID=44668;Name=Stature;Abbrev=STA;PUBMED_ID=21831322;trait_ID=1134;trait=Stature;breed=holstein;FlankMarkers=rs41595401;VTO_name=body height;Map_Type=Genome;Model=Mendelian;Test_Base=Genome-wise;peak_cM=43.92;Significance=Significant;P-value=<0.05	-898868	-898908
CAPN3	ENSBTAG00000008868	10	37828773	37885862	10	Animal QTLdb	Exterior_Association	38727641	38727681	QTL_ID=44669;Name=Strength;Abbrev=STR;PUBMED_ID=21831322;trait_ID=1135;trait=Strength;breed=holstein;FlankMarkers=rs41595401;VTO_name=chest width;Map_Type=Genome;Model=Mendelian;Test_Base=Genome-wise;peak_cM=43.92;Significance=Significant;P-value=<0.05	-898868	-898908
CAPN3	ENSBTAG00000008868	10	37828773	37885862	10	Animal QTLdb	Exterior_Association	38727641	38727681	QTL_ID=44670;Name=Udder cleft;Abbrev=UC;PUBMED_ID=21831322;trait_ID=1130;trait=Udder cleft;breed=holstein;FlankMarkers=rs41595401;VTO_name=udder cleft morphology trait;Map_Type=Genome;Model=Mendelian;Test_Base=Genome-wise;peak_cM=43.92;Significance=Significant;P-value=<0.05	-898868	-898908
CAPN3	ENSBTAG00000008868	10	37828773	37885862	10	Animal QTLdb	Exterior_Association	38727641	38727681	QTL_ID=44671;Name=Udder depth;Abbrev=UDPTH;PUBMED_ID=21831322;trait_ID=1098;trait=Udder depth;breed=holstein;FlankMarkers=rs41595401;VTO_name=udder height, floor to tarsal joint;Map_Type=Genome;Model=Mendelian;Test_Base=Genome-wise;peak_cM=43.92;Significance=Significant;P-value=<0.05	-898868	-898908
CAPN3	ENSBTAG00000008868	10	37828773	37885862	10	Animal QTLdb	Production_Association	38799871	38799911	QTL_ID=44672;Name=Body depth;Abbrev=BD;PUBMED_ID=21831322;trait_ID=1131;trait=Body depth;breed=holstein;FlankMarkers=rs41595410;VTO_name=chest depth;Map_Type=Genome;Model=Mendelian;Test_Base=Genome-wise;peak_cM=44.00;Significance=Significant;P-value=<0.05	-971098	-971138
CAPN3	ENSBTAG00000008868	10	37828773	37885862	10	Animal QTLdb	Exterior_Association	38799871	38799911	QTL_ID=44673;Name=Dairy form;Abbrev=DYF;PUBMED_ID=21831322;trait_ID=1137;trait=Dairy form;breed=holstein;FlankMarkers=rs41595410;VTO_name=back conformation trait;Map_Type=Genome;Model=Mendelian;Test_Base=Genome-wise;peak_cM=44.00;Significance=Significant;P-value=<0.05	-971098	-971138
CAPN3	ENSBTAG00000008868	10	37828773	37885862	10	Animal QTLdb	Exterior_Association	38799871	38799911	QTL_ID=44674;Name=Feet and leg conformation;Abbrev=FTLEG;PUBMED_ID=21831322;trait_ID=1175;trait=Feet and leg conformation;breed=holstein;FlankMarkers=rs41595410;VTO_name=limb conformation trait;Map_Type=Genome;Model=Mendelian;Test_Base=Genome-wise;peak_cM=44.00;Significance=Significant;P-value=<0.05	-971098	-971138
CAPN3	ENSBTAG00000008868	10	37828773	37885862	10	Animal QTLdb	Production_Association	38799871	38799911	QTL_ID=44675;Name=PTA type;Abbrev=PTAT;PUBMED_ID=21831322;trait_ID=1066;trait=PTA type;breed=holstein;FlankMarkers=rs41595410;VTO_name=body conformation trait;Map_Type=Genome;Model=Mendelian;Test_Base=Genome-wise;peak_cM=44.00;Significance=Significant;P-value=<0.05	-971098	-971138
CAPN3	ENSBTAG00000008868	10	37828773	37885862	10	Animal QTLdb	Exterior_Association	38799871	38799911	QTL_ID=44676;Name=Udder attachment;Abbrev=UA;PUBMED_ID=21831322;trait_ID=1133;trait=Udder attachment;breed=holstein;FlankMarkers=rs41595410;VTO_name=udder morphology trait;Map_Type=Genome;Model=Mendelian;Test_Base=Genome-wise;peak_cM=44.00;Significance=Significant;P-value=<0.05	-971098	-971138
CAPN3	ENSBTAG00000008868	10	37828773	37885862	10	Animal QTLdb	Exterior_Association	38799871	38799911	QTL_ID=44677;Name=Rear leg set;Abbrev=RLEGS;PUBMED_ID=21831322;trait_ID=1173;trait=Rear leg set;breed=holstein;FlankMarkers=rs41595410;VTO_name=hindlimb conformation trait;Map_Type=Genome;Model=Mendelian;Test_Base=Genome-wise;peak_cM=44.00;Significance=Significant;P-value=<0.05	-971098	-971138
CAPN3	ENSBTAG00000008868	10	37828773	37885862	10	Animal QTLdb	Exterior_Association	38799871	38799911	QTL_ID=44678;Name=Udder height;Abbrev=UHT;PUBMED_ID=21831322;trait_ID=1139;trait=Udder height;breed=holstein;FlankMarkers=rs41595410;VTO_name=udder morphology trait;CMO_name=udder height;Map_Type=Genome;Model=Mendelian;Test_Base=Genome-wise;peak_cM=44.00;Significance=Significant;P-value=<0.05	-971098	-971138
CAPN3	ENSBTAG00000008868	10	37828773	37885862	10	Animal QTLdb	Production_Association	38799871	38799911	QTL_ID=44679;Name=Rump width;Abbrev=RUMWD;PUBMED_ID=21831322;trait_ID=1150;trait=Rump width;breed=holstein;FlankMarkers=rs41595410;VTO_name=rump width;Map_Type=Genome;Model=Mendelian;Test_Base=Genome-wise;peak_cM=44.00;Significance=Significant;P-value=<0.05	-971098	-971138
CAPN3	ENSBTAG00000008868	10	37828773	37885862	10	Animal QTLdb	Exterior_Association	38799871	38799911	QTL_ID=44680;Name=Stature;Abbrev=STA;PUBMED_ID=21831322;trait_ID=1134;trait=Stature;breed=holstein;FlankMarkers=rs41595410;VTO_name=body height;Map_Type=Genome;Model=Mendelian;Test_Base=Genome-wise;peak_cM=44.00;Significance=Significant;P-value=<0.05	-971098	-971138
CAPN3	ENSBTAG00000008868	10	37828773	37885862	10	Animal QTLdb	Exterior_Association	38799871	38799911	QTL_ID=44681;Name=Strength;Abbrev=STR;PUBMED_ID=21831322;trait_ID=1135;trait=Strength;breed=holstein;FlankMarkers=rs41595410;VTO_name=chest width;Map_Type=Genome;Model=Mendelian;Test_Base=Genome-wise;peak_cM=44.00;Significance=Significant;P-value=<0.05	-971098	-971138
CAPN3	ENSBTAG00000008868	10	37828773	37885862	10	Animal QTLdb	Reproduction_Association	38826647	38826687	QTL_ID=30020;Name=Interval to first estrus after calving;Abbrev=CALEST;PUBMED_ID=22100599;trait_ID=1169;trait=Interval to first estrus after calving;breed=brahman;FlankMarkers=rs29013631;VTO_name=female fertility trait;Map_Type=Genome;Model=Mendelian;Test_Base=Comparison-wise;peak_cM=44.03;Significance=Significant;P-value=3.82E-04	-997874	-997914
CAPN3	ENSBTAG00000008868	10	37828773	37885862	10	Animal QTLdb	Production_Association	38826647	38826687	QTL_ID=44682;Name=Body depth;Abbrev=BD;PUBMED_ID=21831322;trait_ID=1131;trait=Body depth;breed=holstein;FlankMarkers=rs29013631;VTO_name=chest depth;Map_Type=Genome;Model=Mendelian;Test_Base=Genome-wise;peak_cM=44.03;Significance=Significant;P-value=<0.05	-997874	-997914
CAPN3	ENSBTAG00000008868	10	37828773	37885862	10	Animal QTLdb	Exterior_Association	38826647	38826687	QTL_ID=44683;Name=Dairy form;Abbrev=DYF;PUBMED_ID=21831322;trait_ID=1137;trait=Dairy form;breed=holstein;FlankMarkers=rs29013631;VTO_name=back conformation trait;Map_Type=Genome;Model=Mendelian;Test_Base=Genome-wise;peak_cM=44.03;Significance=Significant;P-value=<0.05	-997874	-997914
CAPN3	ENSBTAG00000008868	10	37828773	37885862	10	Animal QTLdb	Exterior_Association	38826647	38826687	QTL_ID=44684;Name=Feet and leg conformation;Abbrev=FTLEG;PUBMED_ID=21831322;trait_ID=1175;trait=Feet and leg conformation;breed=holstein;FlankMarkers=rs29013631;VTO_name=limb conformation trait;Map_Type=Genome;Model=Mendelian;Test_Base=Genome-wise;peak_cM=44.03;Significance=Significant;P-value=<0.05	-997874	-997914
CAPN3	ENSBTAG00000008868	10	37828773	37885862	10	Animal QTLdb	Production_Association	38826647	38826687	QTL_ID=44685;Name=PTA type;Abbrev=PTAT;PUBMED_ID=21831322;trait_ID=1066;trait=PTA type;breed=holstein;FlankMarkers=rs29013631;VTO_name=body conformation trait;Map_Type=Genome;Model=Mendelian;Test_Base=Genome-wise;peak_cM=44.03;Significance=Significant;P-value=<0.05	-997874	-997914
CAPN3	ENSBTAG00000008868	10	37828773	37885862	10	Animal QTLdb	Exterior_Association	38826647	38826687	QTL_ID=44686;Name=Udder attachment;Abbrev=UA;PUBMED_ID=21831322;trait_ID=1133;trait=Udder attachment;breed=holstein;FlankMarkers=rs29013631;VTO_name=udder morphology trait;Map_Type=Genome;Model=Mendelian;Test_Base=Genome-wise;peak_cM=44.03;Significance=Significant;P-value=<0.05	-997874	-997914
CAPN3	ENSBTAG00000008868	10	37828773	37885862	10	Animal QTLdb	Exterior_Association	38826647	38826687	QTL_ID=44687;Name=Rear leg set;Abbrev=RLEGS;PUBMED_ID=21831322;trait_ID=1173;trait=Rear leg set;breed=holstein;FlankMarkers=rs29013631;VTO_name=hindlimb conformation trait;Map_Type=Genome;Model=Mendelian;Test_Base=Genome-wise;peak_cM=44.03;Significance=Significant;P-value=<0.05	-997874	-997914
CAPN3	ENSBTAG00000008868	10	37828773	37885862	10	Animal QTLdb	Exterior_Association	38826647	38826687	QTL_ID=44688;Name=Udder height;Abbrev=UHT;PUBMED_ID=21831322;trait_ID=1139;trait=Udder height;breed=holstein;FlankMarkers=rs29013631;VTO_name=udder morphology trait;CMO_name=udder height;Map_Type=Genome;Model=Mendelian;Test_Base=Genome-wise;peak_cM=44.03;Significance=Significant;P-value=<0.05	-997874	-997914
CAPN3	ENSBTAG00000008868	10	37828773	37885862	10	Animal QTLdb	Production_Association	38826647	38826687	QTL_ID=44689;Name=Rump width;Abbrev=RUMWD;PUBMED_ID=21831322;trait_ID=1150;trait=Rump width;breed=holstein;FlankMarkers=rs29013631;VTO_name=rump width;Map_Type=Genome;Model=Mendelian;Test_Base=Genome-wise;peak_cM=44.03;Significance=Significant;P-value=<0.05	-997874	-997914
CAPN3	ENSBTAG00000008868	10	37828773	37885862	10	Animal QTLdb	Exterior_Association	38826647	38826687	QTL_ID=44690;Name=Stature;Abbrev=STA;PUBMED_ID=21831322;trait_ID=1134;trait=Stature;breed=holstein;FlankMarkers=rs29013631;VTO_name=body height;Map_Type=Genome;Model=Mendelian;Test_Base=Genome-wise;peak_cM=44.03;Significance=Significant;P-value=<0.05	-997874	-997914
CAPN3	ENSBTAG00000008868	10	37828773	37885862	10	Animal QTLdb	Exterior_Association	38826647	38826687	QTL_ID=44691;Name=Strength;Abbrev=STR;PUBMED_ID=21831322;trait_ID=1135;trait=Strength;breed=holstein;FlankMarkers=rs29013631;VTO_name=chest width;Map_Type=Genome;Model=Mendelian;Test_Base=Genome-wise;peak_cM=44.03;Significance=Significant;P-value=<0.05	-997874	-997914
CAPN3	ENSBTAG00000008868	10	37828773	37885862	10	Animal QTLdb	Reproduction_Association	38884399	38884439	QTL_ID=44692;Name=Calving ease (maternal);Abbrev=CALEASE;PUBMED_ID=21831322;trait_ID=1274;trait=Calving ease (maternal);breed=holstein;FlankMarkers=rs41623989;VTO_name=parturition trait;Map_Type=Genome;Model=Mendelian;Test_Base=Genome-wise;peak_cM=44.09;Significance=Significant;P-value=<0.05	-1055626	-1055666
CAPN3	ENSBTAG00000008868	10	37828773	37885862	10	Animal QTLdb	Exterior_Association	38884399	38884439	QTL_ID=44693;Name=Dairy form;Abbrev=DYF;PUBMED_ID=21831322;trait_ID=1137;trait=Dairy form;breed=holstein;FlankMarkers=rs41623989;VTO_name=back conformation trait;Map_Type=Genome;Model=Mendelian;Test_Base=Genome-wise;peak_cM=44.09;Significance=Significant;P-value=<0.05	-1055626	-1055666
CAPN3	ENSBTAG00000008868	10	37828773	37885862	10	Animal QTLdb	Reproduction_Association	38884399	38884439	QTL_ID=44694;Name=Daughter pregnancy rate;Abbrev=DPR;PUBMED_ID=21831322;trait_ID=1143;trait=Daughter pregnancy rate;breed=holstein;FlankMarkers=rs41623989;VTO_name=fertility trait;Map_Type=Genome;Model=Mendelian;Test_Base=Genome-wise;peak_cM=44.09;Significance=Significant;P-value=<0.05	-1055626	-1055666
CAPN3	ENSBTAG00000008868	10	37828773	37885862	10	Animal QTLdb	Production_Association	38884399	38884439	QTL_ID=44695;Name=Net merit;Abbrev=NM;PUBMED_ID=21831322;trait_ID=1265;trait=Net merit;breed=holstein;FlankMarkers=rs41623989;Map_Type=Genome;Model=Mendelian;Test_Base=Genome-wise;peak_cM=44.09;Significance=Significant;P-value=<0.05	-1055626	-1055666
CAPN3	ENSBTAG00000008868	10	37828773	37885862	10	Animal QTLdb	Production_Association	38884399	38884439	QTL_ID=44696;Name=Length of productive life;Abbrev=PL;PUBMED_ID=21831322;trait_ID=1067;trait=Length of productive life;breed=holstein;FlankMarkers=rs41623989;VTO_name=life span trait;Map_Type=Genome;Model=Mendelian;Test_Base=Genome-wise;peak_cM=44.09;Significance=Significant;P-value=<0.05	-1055626	-1055666
CAPN3	ENSBTAG00000008868	10	37828773	37885862	10	Animal QTLdb	Milk_Association	38884399	38884439	QTL_ID=44697;Name=Milk protein percentage;Abbrev=PP;PUBMED_ID=21831322;trait_ID=1041;trait=Milk protein percentage;breed=holstein;FlankMarkers=rs41623989;VTO_name=milk protein amount;PTO_name=milk protein content;CMO_name=milk protein percentage;Map_Type=Genome;Model=Mendelian;Test_Base=Genome-wise;peak_cM=44.09;Significance=Significant;P-value=<0.05	-1055626	-1055666
CAPN3	ENSBTAG00000008868	10	37828773	37885862	10	Animal QTLdb	Exterior_Association	38884399	38884439	QTL_ID=44698;Name=Rear leg set;Abbrev=RLEGS;PUBMED_ID=21831322;trait_ID=1173;trait=Rear leg set;breed=holstein;FlankMarkers=rs41623989;VTO_name=hindlimb conformation trait;Map_Type=Genome;Model=Mendelian;Test_Base=Genome-wise;peak_cM=44.09;Significance=Significant;P-value=<0.05	-1055626	-1055666
CAPN3	ENSBTAG00000008868	10	37828773	37885862	10	Animal QTLdb	Reproduction_Association	38884399	38884439	QTL_ID=44699;Name=Calving ease;Abbrev=CALEASE;PUBMED_ID=21831322;trait_ID=1073;trait=Calving ease;breed=holstein;FlankMarkers=rs41623989;VTO_name=parturition trait;Map_Type=Genome;Model=Mendelian;Test_Base=Genome-wise;peak_cM=44.09;Significance=Significant;P-value=<0.05	-1055626	-1055666
CAPN3	ENSBTAG00000008868	10	37828773	37885862	10	Animal QTLdb	Health_Association	38884399	38884439	QTL_ID=44700;Name=Somatic cell score;Abbrev=SCS;PUBMED_ID=21831322;trait_ID=1005;trait=Somatic cell score;breed=holstein;FlankMarkers=rs41623989;VTO_name=milk somatic cell quantity;PTO_name=milk somatic cell count;CMO_name=milk somatic cell score;Map_Type=Genome;Model=Mendelian;Test_Base=Genome-wise;peak_cM=44.09;Significance=Significant;P-value=<0.05	-1055626	-1055666
CAPN3	ENSBTAG00000008868	10	37828773	37885862	10	Animal QTLdb	Reproduction_Association	38884399	38884439	QTL_ID=44701;Name=Stillbirth;Abbrev=SB;PUBMED_ID=21831322;trait_ID=1153;trait=Stillbirth;breed=holstein;FlankMarkers=rs41623989;VTO_name=stillborn offspring quantity;Map_Type=Genome;Model=Mendelian;Test_Base=Genome-wise;peak_cM=44.09;Significance=Significant;P-value=<0.05	-1055626	-1055666
CAPN3	ENSBTAG00000008868	10	37828773	37885862	10	Animal QTLdb	Exterior_Association	38884399	38884439	QTL_ID=44702;Name=Teat length;Abbrev=TLGTH;PUBMED_ID=21831322;trait_ID=1096;trait=Teat length;breed=holstein;FlankMarkers=rs41623989;VTO_name=nipple length;CMO_name=teat length;Map_Type=Genome;Model=Mendelian;Test_Base=Genome-wise;peak_cM=44.09;Significance=Significant;P-value=<0.05	-1055626	-1055666
CAPN3	ENSBTAG00000008868	10	37828773	37885862	10	Animal QTLdb	Exterior_Association	38884399	38884439	QTL_ID=44703;Name=Udder cleft;Abbrev=UC;PUBMED_ID=21831322;trait_ID=1130;trait=Udder cleft;breed=holstein;FlankMarkers=rs41623989;VTO_name=udder cleft morphology trait;Map_Type=Genome;Model=Mendelian;Test_Base=Genome-wise;peak_cM=44.09;Significance=Significant;P-value=<0.05	-1055626	-1055666
CAPN3	ENSBTAG00000008868	10	37828773	37885862	10	Animal QTLdb	Reproduction_QTL	33398406	38488492	QTL_ID=126860;Name=Calving to conception interval;Abbrev=DAYOPEN;PUBMED_ID=28109604;trait_ID=1475;trait=Calving to conception interval;breed=holstein;FlankMarkers=rs136972038,rs110127729;VTO_name=female fertility trait;Map_Type=Genome;Model=Mendelian;Test_Base=Experiment-wise;Significance=Significant;P-value=<0.01	4430367	-659719
CAPN3	ENSBTAG00000008868	10	37828773	37885862	10	Animal QTLdb	Reproduction_QTL	33398406	38488492	QTL_ID=126861;Name=Interval to first estrus after calving;Abbrev=CALEST;PUBMED_ID=28109604;trait_ID=1169;trait=Interval to first estrus after calving;breed=holstein;FlankMarkers=rs136972038,rs110127729;VTO_name=female fertility trait;Map_Type=Genome;Model=Mendelian;Test_Base=Experiment-wise;Significance=Significant;P-value=<0.01	4430367	-659719
CAPN3	ENSBTAG00000008868	10	37828773	37885862	10	Animal QTLdb	Reproduction_QTL	33398406	38488492	QTL_ID=126862;Name=Interval from first to last insemination;Abbrev=INSINT;PUBMED_ID=28109604;trait_ID=1195;trait=Interval from first to last insemination;breed=holstein;FlankMarkers=rs136972038,rs110127729;VTO_name=female fertility trait;Map_Type=Genome;Model=Mendelian;Test_Base=Experiment-wise;Significance=Significant;P-value=<0.01	4430367	-659719
CAPN3	ENSBTAG00000008868	10	37828773	37885862	10	Animal QTLdb	Health_QTL	36024341	36978160	QTL_ID=24046;Name=Infectious bovine keratoconjunctivitis susceptibility;Abbrev=IBK;PUBMED_ID=23530766;trait_ID=1245;trait=Infectious bovine keratoconjunctivitis susceptibility;breed=Angus;FlankMarkers=rs109494217,rs41584997;CMO_name=disease process measurement;Map_Type=Genome;Model=Mendelian;peak_cM=40.55;Significance=Significant;Variance=1.23;gene_IDsrc=HGNC	1804432	850613
CAPN3	ENSBTAG00000008868	10	37828773	37885862	10	Animal QTLdb	Meat_and_Carcass_QTL	38799891	40135969	QTL_ID=20778;Name=Shear force;Abbrev=SF;PUBMED_ID=22497286;trait_ID=1186;trait=Shear force;breed=hereford,simmental,Angus;FlankMarkers=rs41595410,rs43620622;PTO_name=meat tenderness;Map_Type=Genome;Model=Mendelian;peak_cM=43.85;Significance=Significant;P-value=<0.05	-971118	-2307196
APC	ENSBTAG00000018852	10	1116669	1248633	10	Animal QTLdb	Reproduction_Association	2137418	2137458	QTL_ID=106840;Name=Conception rate;Abbrev=CONCRATE;PUBMED_ID=27209127;trait_ID=1075;trait=Conception rate;breed=holstein;FlankMarkers=rs134938048;VTO_name=fertility trait;Map_Type=Genome;Model=Mendelian;Test_Base=Comparison-wise;Significance=Significant;P-value=8.25E-04	-1020749	-1020789
APC	ENSBTAG00000018852	10	1116669	1248633	10	Animal QTLdb	Reproduction_Association	2162531	2162571	QTL_ID=106841;Name=Conception rate;Abbrev=CONCRATE;PUBMED_ID=27209127;trait_ID=1075;trait=Conception rate;breed=holstein;FlankMarkers=rs110929891;VTO_name=fertility trait;Map_Type=Genome;Model=Mendelian;Test_Base=Comparison-wise;Significance=Significant;P-value=5.49E-04	-1045862	-1045902
APC	ENSBTAG00000018852	10	1116669	1248633	10	Animal QTLdb	Production_Association	2083828	2083868	QTL_ID=122588;Name=Lactation persistency;Abbrev=LACTPER;PUBMED_ID=27889128;trait_ID=1390;trait=Lactation persistency;breed=holstein;FlankMarkers=rs135941296;VTO_name=lactation duration;Map_Type=Genome;Model=Mendelian;Test_Base=Genome-wise;Significance=Significant;P-value=<0.01	-967159	-967199
APC	ENSBTAG00000018852	10	1116669	1248633	10	Animal QTLdb	Production_Association	2085030	2085070	QTL_ID=122589;Name=Lactation persistency;Abbrev=LACTPER;PUBMED_ID=27889128;trait_ID=1390;trait=Lactation persistency;breed=holstein;FlankMarkers=rs136703801;VTO_name=lactation duration;Map_Type=Genome;Model=Mendelian;Test_Base=Genome-wise;Significance=Significant;P-value=<0.01	-968361	-968401
APC	ENSBTAG00000018852	10	1116669	1248633	10	Animal QTLdb	Production_Association	2086647	2086687	QTL_ID=122590;Name=Lactation persistency;Abbrev=LACTPER;PUBMED_ID=27889128;trait_ID=1390;trait=Lactation persistency;breed=holstein;FlankMarkers=rs134105307;VTO_name=lactation duration;Map_Type=Genome;Model=Mendelian;Test_Base=Genome-wise;Significance=Significant;P-value=<0.01	-969978	-970018
APC	ENSBTAG00000018852	10	1116669	1248633	10	Animal QTLdb	Production_Association	2136718	2136758	QTL_ID=122591;Name=Lactation persistency;Abbrev=LACTPER;PUBMED_ID=27889128;trait_ID=1390;trait=Lactation persistency;breed=holstein;FlankMarkers=rs137007518;VTO_name=lactation duration;Map_Type=Genome;Model=Mendelian;Test_Base=Genome-wise;Significance=Significant;P-value=<0.01	-1020049	-1020089
APC	ENSBTAG00000018852	10	1116669	1248633	10	Animal QTLdb	Production_Association	2137418	2137458	QTL_ID=122592;Name=Lactation persistency;Abbrev=LACTPER;PUBMED_ID=27889128;trait_ID=1390;trait=Lactation persistency;breed=holstein;FlankMarkers=rs134938048;VTO_name=lactation duration;Map_Type=Genome;Model=Mendelian;Test_Base=Genome-wise;Significance=Significant;P-value=<0.01	-1020749	-1020789
APC	ENSBTAG00000018852	10	1116669	1248633	10	Animal QTLdb	Milk_Association	2114988	2115028	QTL_ID=114646;Name=Milk glycosylated kappa-casein percentage;Abbrev=MGKCASP;PUBMED_ID=27485317;trait_ID=1638;trait=Milk glycosylated kappa-casein percentage;breed=holstein;FlankMarkers=rs134544858;Map_Type=Genome;Model=Mendelian;Test_Base=Experiment-wise;Significance=Significant;P-value=2.40E-05	-998319	-998359
APC	ENSBTAG00000018852	10	1116669	1248633	10	Animal QTLdb	Health_Association	461021	461061	QTL_ID=32404;Name=Somatic cell score;Abbrev=SCS;PUBMED_ID=25288516;trait_ID=1005;trait=Somatic cell score;breed=Valdostana Red Pied;FlankMarkers=rs135481686;VTO_name=milk somatic cell quantity;PTO_name=milk somatic cell count;CMO_name=milk somatic cell score;Map_Type=Genome;Model=Mendelian;Test_Base=Genome-wise;peak_cM=0.52;Significance=Significant;P-value=<0.05	655648	655608
APC	ENSBTAG00000018852	10	1116669	1248633	10	Animal QTLdb	Production_QTL	1126666	1519392	QTL_ID=23036;Name=Body weight (birth);Abbrev=BW;PUBMED_ID=23038745;trait_ID=1054;trait=Body weight (birth);breed=brangus;FlankMarkers=rs41594958,rs110776525;VTO_name=body mass;CMO_name=body weight;Map_Type=Genome;Model=Mendelian;peak_cM=1.47;Significance=Significant;P-value=0.010;Variance=0.0110	-9997	-402723
APC	ENSBTAG00000018852	10	1116669	1248633	10	Animal QTLdb	Reproduction_QTL	2102606	2125168	QTL_ID=106439;Name=Calving ease;Abbrev=CALEASE;PUBMED_ID=27328805;trait_ID=1073;trait=Calving ease;breed=blonde d'aquitaine;FlankMarkers;VTO_name=parturition trait;Map_Type=Genome;Model=Mendelian;Test_Base=Experiment-wise;peak_cM=2.35;Significance=Significant;Bayes-value=210.61	-985937	-1008499
APC	ENSBTAG00000018852	10	1116669	1248633	10	Animal QTLdb	Reproduction_QTL	2120126	2729641	QTL_ID=30511;Name=Birth index;Abbrev=BIRTHIND;PUBMED_ID=22888914;trait_ID=1414;trait=Birth index;breed=holstein;FlankMarkers=rs110639947,rs109416604,rs41587818;VTO_name=parturition trait;Map_Type=Genome;Model=Mendelian;Test_Base=Genome-wise;peak_cM=2.75;Significance=Significant;P-value=<0.05	-1003457	-1612972
SPINT1	ENSBTAG00000004086	10	36490293	36504315	10	Animal QTLdb	Reproduction_Association	36545218	36545258	QTL_ID=106969;Name=Daughter pregnancy rate;Abbrev=DPR;PUBMED_ID=27209127;trait_ID=1143;trait=Daughter pregnancy rate;breed=holstein;FlankMarkers=rs110056007;VTO_name=fertility trait;Map_Type=Genome;Model=Mendelian;Test_Base=Comparison-wise;Significance=Significant;P-value=6.17E-04	-54925	-54965
SPINT1	ENSBTAG00000004086	10	36490293	36504315	10	Animal QTLdb	Reproduction_Association	37055518	37055558	QTL_ID=106970;Name=Daughter pregnancy rate;Abbrev=DPR;PUBMED_ID=27209127;trait_ID=1143;trait=Daughter pregnancy rate;breed=holstein;FlankMarkers=rs41257320;VTO_name=fertility trait;Map_Type=Genome;Model=Mendelian;Test_Base=Comparison-wise;Significance=Significant;P-value=1.53E-04	-565225	-565265
SPINT1	ENSBTAG00000004086	10	36490293	36504315	10	Animal QTLdb	Reproduction_Association	37055518	37055558	QTL_ID=107122;Name=Conception rate;Abbrev=CONCRATE;PUBMED_ID=27209127;trait_ID=1075;trait=Conception rate;breed=holstein;FlankMarkers=rs41257320;VTO_name=fertility trait;Map_Type=Genome;Model=Mendelian;Test_Base=Comparison-wise;Significance=Significant;P-value=4.99E-04	-565225	-565265
SPINT1	ENSBTAG00000004086	10	36490293	36504315	10	Animal QTLdb	Production_Association	36153687	36153727	QTL_ID=68138;Name=Body weight gain;Abbrev=BWG;PUBMED_ID=19966163;trait_ID=1612;trait=Body weight gain;breed=charolais,gelbvieh,hereford,limousin,pinzgauer,red angus,red poll,simmental,Angus;FlankMarkers=rs110162667;VTO_name=postnatal growth trait;Map_Type=Genome;Model=Mendelian;Test_Base=Experiment-wise;Significance=Significant;P-value=<0.05	336606	336566
SPINT1	ENSBTAG00000004086	10	36490293	36504315	10	Animal QTLdb	Production_Association	36107166	36107206	QTL_ID=68171;Name=Body weight gain;Abbrev=BWG;PUBMED_ID=19966163;trait_ID=1612;trait=Body weight gain;breed=charolais,gelbvieh,hereford,limousin,pinzgauer,red angus,red poll,simmental,Angus;FlankMarkers=rs41623454;VTO_name=postnatal growth trait;Map_Type=Genome;Model=Mendelian;Test_Base=Experiment-wise;Significance=Significant;P-value=<0.05	383127	383087
SPINT1	ENSBTAG00000004086	10	36490293	36504315	10	Animal QTLdb	Milk_Association	36369589	36369629	QTL_ID=126203;Name=Milk capric acid percentage;Abbrev=MFA-C10:0;PUBMED_ID=28193175;trait_ID=1250;trait=Milk capric acid percentage;breed=norwegian red;FlankMarkers=rs43707537;VTO_name=milk fatty acid C10:0 amount;PTO_name=milk fatty acid C10:0 content;CMO_name=milk fatty acid C10:0 percentage;Map_Type=Genome;Model=Mendelian;Test_Base=Experiment-wise;peak_cM=0.00;Significance=Significant;Likelihoo…	120704	120664
SPINT1	ENSBTAG00000004086	10	36490293	36504315	10	Animal QTLdb	Milk_Association	36369589	36369629	QTL_ID=126346;Name=Milk medium-chain fatty acid content;Abbrev=MMCFA;PUBMED_ID=28193175;trait_ID=1666;trait=Milk medium-chain fatty acid content;breed=norwegian red;FlankMarkers=rs43707537;Map_Type=Genome;Model=Mendelian;Test_Base=Experiment-wise;peak_cM=0.00;Significance=Significant;Likelihood_Ratio=12.31	120704	120664
SPINT1	ENSBTAG00000004086	10	36490293	36504315	10	Animal QTLdb	Health_QTL	36024341	36978160	QTL_ID=24046;Name=Infectious bovine keratoconjunctivitis susceptibility;Abbrev=IBK;PUBMED_ID=23530766;trait_ID=1245;trait=Infectious bovine keratoconjunctivitis susceptibility;breed=Angus;FlankMarkers=rs109494217,rs41584997;CMO_name=disease process measurement;Map_Type=Genome;Model=Mendelian;peak_cM=40.55;Significance=Significant;Variance=1.23;gene_IDsrc=HGNC	465952	-487867
SPINT1	ENSBTAG00000004086	10	36490293	36504315	10	Animal QTLdb	Production_Association	36107166	36107206	QTL_ID=44460;Name=Body depth;Abbrev=BD;PUBMED_ID=21831322;trait_ID=1131;trait=Body depth;breed=holstein;FlankMarkers=rs41623454;VTO_name=chest depth;Map_Type=Genome;Model=Mendelian;Test_Base=Genome-wise;peak_cM=40.95;Significance=Significant;P-value=<0.05	383127	383087
SPINT1	ENSBTAG00000004086	10	36490293	36504315	10	Animal QTLdb	Exterior_Association	36107166	36107206	QTL_ID=44461;Name=Dairy form;Abbrev=DYF;PUBMED_ID=21831322;trait_ID=1137;trait=Dairy form;breed=holstein;FlankMarkers=rs41623454;VTO_name=back conformation trait;Map_Type=Genome;Model=Mendelian;Test_Base=Genome-wise;peak_cM=40.95;Significance=Significant;P-value=<0.05	383127	383087
SPINT1	ENSBTAG00000004086	10	36490293	36504315	10	Animal QTLdb	Production_Association	36107166	36107206	QTL_ID=44462;Name=PTA type;Abbrev=PTAT;PUBMED_ID=21831322;trait_ID=1066;trait=PTA type;breed=holstein;FlankMarkers=rs41623454;VTO_name=body conformation trait;Map_Type=Genome;Model=Mendelian;Test_Base=Genome-wise;peak_cM=40.95;Significance=Significant;P-value=<0.05	383127	383087
SPINT1	ENSBTAG00000004086	10	36490293	36504315	10	Animal QTLdb	Exterior_Association	36107166	36107206	QTL_ID=44463;Name=Udder attachment;Abbrev=UA;PUBMED_ID=21831322;trait_ID=1133;trait=Udder attachment;breed=holstein;FlankMarkers=rs41623454;VTO_name=udder morphology trait;Map_Type=Genome;Model=Mendelian;Test_Base=Genome-wise;peak_cM=40.95;Significance=Significant;P-value=<0.05	383127	383087
SPINT1	ENSBTAG00000004086	10	36490293	36504315	10	Animal QTLdb	Exterior_Association	36107166	36107206	QTL_ID=44464;Name=Udder height;Abbrev=UHT;PUBMED_ID=21831322;trait_ID=1139;trait=Udder height;breed=holstein;FlankMarkers=rs41623454;VTO_name=udder morphology trait;CMO_name=udder height;Map_Type=Genome;Model=Mendelian;Test_Base=Genome-wise;peak_cM=40.95;Significance=Significant;P-value=<0.05	383127	383087
SPINT1	ENSBTAG00000004086	10	36490293	36504315	10	Animal QTLdb	Production_Association	36107166	36107206	QTL_ID=44465;Name=Rump width;Abbrev=RUMWD;PUBMED_ID=21831322;trait_ID=1150;trait=Rump width;breed=holstein;FlankMarkers=rs41623454;VTO_name=rump width;Map_Type=Genome;Model=Mendelian;Test_Base=Genome-wise;peak_cM=40.95;Significance=Significant;P-value=<0.05	383127	383087
SPINT1	ENSBTAG00000004086	10	36490293	36504315	10	Animal QTLdb	Exterior_Association	36107166	36107206	QTL_ID=44466;Name=Stature;Abbrev=STA;PUBMED_ID=21831322;trait_ID=1134;trait=Stature;breed=holstein;FlankMarkers=rs41623454;VTO_name=body height;Map_Type=Genome;Model=Mendelian;Test_Base=Genome-wise;peak_cM=40.95;Significance=Significant;P-value=<0.05	383127	383087
SPINT1	ENSBTAG00000004086	10	36490293	36504315	10	Animal QTLdb	Exterior_Association	36107166	36107206	QTL_ID=44467;Name=Udder cleft;Abbrev=UC;PUBMED_ID=21831322;trait_ID=1130;trait=Udder cleft;breed=holstein;FlankMarkers=rs41623454;VTO_name=udder cleft morphology trait;Map_Type=Genome;Model=Mendelian;Test_Base=Genome-wise;peak_cM=40.95;Significance=Significant;P-value=<0.05	383127	383087
SPINT1	ENSBTAG00000004086	10	36490293	36504315	10	Animal QTLdb	Exterior_Association	36107166	36107206	QTL_ID=44468;Name=Udder depth;Abbrev=UDPTH;PUBMED_ID=21831322;trait_ID=1098;trait=Udder depth;breed=holstein;FlankMarkers=rs41623454;VTO_name=udder height, floor to tarsal joint;Map_Type=Genome;Model=Mendelian;Test_Base=Genome-wise;peak_cM=40.95;Significance=Significant;P-value=<0.05	383127	383087
SPINT1	ENSBTAG00000004086	10	36490293	36504315	10	Animal QTLdb	Exterior_Association	36374146	36374186	QTL_ID=44469;Name=Dairy form;Abbrev=DYF;PUBMED_ID=21831322;trait_ID=1137;trait=Dairy form;breed=holstein;FlankMarkers=rs43707538;VTO_name=back conformation trait;Map_Type=Genome;Model=Mendelian;Test_Base=Genome-wise;peak_cM=41.25;Significance=Significant;P-value=<0.05;gene_ID=514749;gene_IDsrc=NCBIgene	116147	116107
SPINT1	ENSBTAG00000004086	10	36490293	36504315	10	Animal QTLdb	Reproduction_Association	36374146	36374186	QTL_ID=44470;Name=Daughter pregnancy rate;Abbrev=DPR;PUBMED_ID=21831322;trait_ID=1143;trait=Daughter pregnancy rate;breed=holstein;FlankMarkers=rs43707538;VTO_name=fertility trait;Map_Type=Genome;Model=Mendelian;Test_Base=Genome-wise;peak_cM=41.25;Significance=Significant;P-value=<0.05;gene_ID=514749;gene_IDsrc=NCBIgene	116147	116107
SPINT1	ENSBTAG00000004086	10	36490293	36504315	10	Animal QTLdb	Production_Association	36374146	36374186	QTL_ID=44471;Name=Net merit;Abbrev=NM;PUBMED_ID=21831322;trait_ID=1265;trait=Net merit;breed=holstein;FlankMarkers=rs43707538;Map_Type=Genome;Model=Mendelian;Test_Base=Genome-wise;peak_cM=41.25;Significance=Significant;P-value=<0.05;gene_ID=514749;gene_IDsrc=NCBIgene	116147	116107
SPINT1	ENSBTAG00000004086	10	36490293	36504315	10	Animal QTLdb	Production_Association	36374146	36374186	QTL_ID=44472;Name=Length of productive life;Abbrev=PL;PUBMED_ID=21831322;trait_ID=1067;trait=Length of productive life;breed=holstein;FlankMarkers=rs43707538;VTO_name=life span trait;Map_Type=Genome;Model=Mendelian;Test_Base=Genome-wise;peak_cM=41.25;Significance=Significant;P-value=<0.05;gene_ID=514749;gene_IDsrc=NCBIgene	116147	116107
SPINT1	ENSBTAG00000004086	10	36490293	36504315	10	Animal QTLdb	Milk_Association	36374146	36374186	QTL_ID=44473;Name=Milk protein percentage;Abbrev=PP;PUBMED_ID=21831322;trait_ID=1041;trait=Milk protein percentage;breed=holstein;FlankMarkers=rs43707538;VTO_name=milk protein amount;PTO_name=milk protein content;CMO_name=milk protein percentage;Map_Type=Genome;Model=Mendelian;Test_Base=Genome-wise;peak_cM=41.25;Significance=Significant;P-value=<0.05;gene_ID=514749;gene_IDsrc=NCBIgene	116147	116107
SPINT1	ENSBTAG00000004086	10	36490293	36504315	10	Animal QTLdb	Exterior_Association	36374146	36374186	QTL_ID=44474;Name=Udder height;Abbrev=UHT;PUBMED_ID=21831322;trait_ID=1139;trait=Udder height;breed=holstein;FlankMarkers=rs43707538;VTO_name=udder morphology trait;CMO_name=udder height;Map_Type=Genome;Model=Mendelian;Test_Base=Genome-wise;peak_cM=41.25;Significance=Significant;P-value=<0.05;gene_ID=514749;gene_IDsrc=NCBIgene	116147	116107
SPINT1	ENSBTAG00000004086	10	36490293	36504315	10	Animal QTLdb	Reproduction_Association	36374146	36374186	QTL_ID=44475;Name=Calving ease;Abbrev=CALEASE;PUBMED_ID=21831322;trait_ID=1073;trait=Calving ease;breed=holstein;FlankMarkers=rs43707538;VTO_name=parturition trait;Map_Type=Genome;Model=Mendelian;Test_Base=Genome-wise;peak_cM=41.25;Significance=Significant;P-value=<0.05;gene_ID=514749;gene_IDsrc=NCBIgene	116147	116107
SPINT1	ENSBTAG00000004086	10	36490293	36504315	10	Animal QTLdb	Health_Association	36374146	36374186	QTL_ID=44476;Name=Somatic cell score;Abbrev=SCS;PUBMED_ID=21831322;trait_ID=1005;trait=Somatic cell score;breed=holstein;FlankMarkers=rs43707538;VTO_name=milk somatic cell quantity;PTO_name=milk somatic cell count;CMO_name=milk somatic cell score;Map_Type=Genome;Model=Mendelian;Test_Base=Genome-wise;peak_cM=41.25;Significance=Significant;P-value=<0.05;gene_ID=514749;gene_IDsrc=NCBIgene	116147	116107
SPINT1	ENSBTAG00000004086	10	36490293	36504315	10	Animal QTLdb	Reproduction_Association	36374146	36374186	QTL_ID=44477;Name=Stillbirth;Abbrev=SB;PUBMED_ID=21831322;trait_ID=1153;trait=Stillbirth;breed=holstein;FlankMarkers=rs43707538;VTO_name=stillborn offspring quantity;Map_Type=Genome;Model=Mendelian;Test_Base=Genome-wise;peak_cM=41.25;Significance=Significant;P-value=<0.05;gene_ID=514749;gene_IDsrc=NCBIgene	116147	116107
SPINT1	ENSBTAG00000004086	10	36490293	36504315	10	Animal QTLdb	Exterior_Association	36374146	36374186	QTL_ID=44478;Name=Udder cleft;Abbrev=UC;PUBMED_ID=21831322;trait_ID=1130;trait=Udder cleft;breed=holstein;FlankMarkers=rs43707538;VTO_name=udder cleft morphology trait;Map_Type=Genome;Model=Mendelian;Test_Base=Genome-wise;peak_cM=41.25;Significance=Significant;P-value=<0.05;gene_ID=514749;gene_IDsrc=NCBIgene	116147	116107
SPINT1	ENSBTAG00000004086	10	36490293	36504315	10	Animal QTLdb	Reproduction_Association	36486848	36486888	QTL_ID=44479;Name=Daughter pregnancy rate;Abbrev=DPR;PUBMED_ID=21831322;trait_ID=1143;trait=Daughter pregnancy rate;breed=holstein;FlankMarkers=rs110511554;VTO_name=fertility trait;Map_Type=Genome;Model=Mendelian;Test_Base=Genome-wise;peak_cM=41.38;Significance=Significant;P-value=<0.05	3445	3405
SPINT1	ENSBTAG00000004086	10	36490293	36504315	10	Animal QTLdb	Reproduction_Association	36486848	36486888	QTL_ID=44480;Name=Stillbirth (maternal);Abbrev=SB;PUBMED_ID=21831322;trait_ID=1278;trait=Stillbirth (maternal);breed=holstein;FlankMarkers=rs110511554;VTO_name=stillborn offspring quantity;Map_Type=Genome;Model=Mendelian;Test_Base=Genome-wise;peak_cM=41.38;Significance=Significant;P-value=<0.05	3445	3405
SPINT1	ENSBTAG00000004086	10	36490293	36504315	10	Animal QTLdb	Production_Association	36486848	36486888	QTL_ID=44481;Name=PTA type;Abbrev=PTAT;PUBMED_ID=21831322;trait_ID=1066;trait=PTA type;breed=holstein;FlankMarkers=rs110511554;VTO_name=body conformation trait;Map_Type=Genome;Model=Mendelian;Test_Base=Genome-wise;peak_cM=41.38;Significance=Significant;P-value=<0.05	3445	3405
SPINT1	ENSBTAG00000004086	10	36490293	36504315	10	Animal QTLdb	Exterior_Association	36486848	36486888	QTL_ID=44482;Name=Udder attachment;Abbrev=UA;PUBMED_ID=21831322;trait_ID=1133;trait=Udder attachment;breed=holstein;FlankMarkers=rs110511554;VTO_name=udder morphology trait;Map_Type=Genome;Model=Mendelian;Test_Base=Genome-wise;peak_cM=41.38;Significance=Significant;P-value=<0.05	3445	3405
SPINT1	ENSBTAG00000004086	10	36490293	36504315	10	Animal QTLdb	Production_Association	36486848	36486888	QTL_ID=44483;Name=Net merit;Abbrev=NM;PUBMED_ID=21831322;trait_ID=1265;trait=Net merit;breed=holstein;FlankMarkers=rs110511554;Map_Type=Genome;Model=Mendelian;Test_Base=Genome-wise;peak_cM=41.38;Significance=Significant;P-value=<0.05	3445	3405
SPINT1	ENSBTAG00000004086	10	36490293	36504315	10	Animal QTLdb	Production_Association	36486848	36486888	QTL_ID=44484;Name=Length of productive life;Abbrev=PL;PUBMED_ID=21831322;trait_ID=1067;trait=Length of productive life;breed=holstein;FlankMarkers=rs110511554;VTO_name=life span trait;Map_Type=Genome;Model=Mendelian;Test_Base=Genome-wise;peak_cM=41.38;Significance=Significant;P-value=<0.05	3445	3405
SPINT1	ENSBTAG00000004086	10	36490293	36504315	10	Animal QTLdb	Health_Association	36486848	36486888	QTL_ID=44485;Name=Somatic cell score;Abbrev=SCS;PUBMED_ID=21831322;trait_ID=1005;trait=Somatic cell score;breed=holstein;FlankMarkers=rs110511554;VTO_name=milk somatic cell quantity;PTO_name=milk somatic cell count;CMO_name=milk somatic cell score;Map_Type=Genome;Model=Mendelian;Test_Base=Genome-wise;peak_cM=41.38;Significance=Significant;P-value=<0.05	3445	3405
SPINT1	ENSBTAG00000004086	10	36490293	36504315	10	Animal QTLdb	Reproduction_Association	36486848	36486888	QTL_ID=44486;Name=Stillbirth;Abbrev=SB;PUBMED_ID=21831322;trait_ID=1153;trait=Stillbirth;breed=holstein;FlankMarkers=rs110511554;VTO_name=stillborn offspring quantity;Map_Type=Genome;Model=Mendelian;Test_Base=Genome-wise;peak_cM=41.38;Significance=Significant;P-value=<0.05	3445	3405
SPINT1	ENSBTAG00000004086	10	36490293	36504315	10	Animal QTLdb	Exterior_Association	36486848	36486888	QTL_ID=44487;Name=Stature;Abbrev=STA;PUBMED_ID=21831322;trait_ID=1134;trait=Stature;breed=holstein;FlankMarkers=rs110511554;VTO_name=body height;Map_Type=Genome;Model=Mendelian;Test_Base=Genome-wise;peak_cM=41.38;Significance=Significant;P-value=<0.05	3445	3405
SPINT1	ENSBTAG00000004086	10	36490293	36504315	10	Animal QTLdb	Exterior_Association	36486848	36486888	QTL_ID=44488;Name=Strength;Abbrev=STR;PUBMED_ID=21831322;trait_ID=1135;trait=Strength;breed=holstein;FlankMarkers=rs110511554;VTO_name=chest width;Map_Type=Genome;Model=Mendelian;Test_Base=Genome-wise;peak_cM=41.38;Significance=Significant;P-value=<0.05	3445	3405
SPINT1	ENSBTAG00000004086	10	36490293	36504315	10	Animal QTLdb	Exterior_Association	36486848	36486888	QTL_ID=44489;Name=Udder depth;Abbrev=UDPTH;PUBMED_ID=21831322;trait_ID=1098;trait=Udder depth;breed=holstein;FlankMarkers=rs110511554;VTO_name=udder height, floor to tarsal joint;Map_Type=Genome;Model=Mendelian;Test_Base=Genome-wise;peak_cM=41.38;Significance=Significant;P-value=<0.05	3445	3405
SPINT1	ENSBTAG00000004086	10	36490293	36504315	10	Animal QTLdb	Production_Association	36545218	36545258	QTL_ID=44490;Name=Body depth;Abbrev=BD;PUBMED_ID=21831322;trait_ID=1131;trait=Body depth;breed=holstein;FlankMarkers=rs110056007;VTO_name=chest depth;Map_Type=Genome;Model=Mendelian;Test_Base=Genome-wise;peak_cM=41.44;Significance=Significant;P-value=<0.05	-54925	-54965
SPINT1	ENSBTAG00000004086	10	36490293	36504315	10	Animal QTLdb	Exterior_Association	36545218	36545258	QTL_ID=44491;Name=Dairy form;Abbrev=DYF;PUBMED_ID=21831322;trait_ID=1137;trait=Dairy form;breed=holstein;FlankMarkers=rs110056007;VTO_name=back conformation trait;Map_Type=Genome;Model=Mendelian;Test_Base=Genome-wise;peak_cM=41.44;Significance=Significant;P-value=<0.05	-54925	-54965
SPINT1	ENSBTAG00000004086	10	36490293	36504315	10	Animal QTLdb	Production_Association	36545218	36545258	QTL_ID=44492;Name=PTA type;Abbrev=PTAT;PUBMED_ID=21831322;trait_ID=1066;trait=PTA type;breed=holstein;FlankMarkers=rs110056007;VTO_name=body conformation trait;Map_Type=Genome;Model=Mendelian;Test_Base=Genome-wise;peak_cM=41.44;Significance=Significant;P-value=<0.05	-54925	-54965
SPINT1	ENSBTAG00000004086	10	36490293	36504315	10	Animal QTLdb	Exterior_Association	36545218	36545258	QTL_ID=44493;Name=Udder attachment;Abbrev=UA;PUBMED_ID=21831322;trait_ID=1133;trait=Udder attachment;breed=holstein;FlankMarkers=rs110056007;VTO_name=udder morphology trait;Map_Type=Genome;Model=Mendelian;Test_Base=Genome-wise;peak_cM=41.44;Significance=Significant;P-value=<0.05	-54925	-54965
SPINT1	ENSBTAG00000004086	10	36490293	36504315	10	Animal QTLdb	Exterior_Association	36545218	36545258	QTL_ID=44494;Name=Teat placement;Abbrev=TPL;PUBMED_ID=21831322;trait_ID=1095;trait=Teat placement;breed=holstein;FlankMarkers=rs110056007;VTO_name=udder morphology trait;CMO_name=interteat distance;Map_Type=Genome;Model=Mendelian;Test_Base=Genome-wise;peak_cM=41.44;Significance=Significant;P-value=<0.05	-54925	-54965
SPINT1	ENSBTAG00000004086	10	36490293	36504315	10	Animal QTLdb	Exterior_Association	36545218	36545258	QTL_ID=44495;Name=Udder height;Abbrev=UHT;PUBMED_ID=21831322;trait_ID=1139;trait=Udder height;breed=holstein;FlankMarkers=rs110056007;VTO_name=udder morphology trait;CMO_name=udder height;Map_Type=Genome;Model=Mendelian;Test_Base=Genome-wise;peak_cM=41.44;Significance=Significant;P-value=<0.05	-54925	-54965
SPINT1	ENSBTAG00000004086	10	36490293	36504315	10	Animal QTLdb	Production_Association	36545218	36545258	QTL_ID=44496;Name=Rump width;Abbrev=RUMWD;PUBMED_ID=21831322;trait_ID=1150;trait=Rump width;breed=holstein;FlankMarkers=rs110056007;VTO_name=rump width;Map_Type=Genome;Model=Mendelian;Test_Base=Genome-wise;peak_cM=41.44;Significance=Significant;P-value=<0.05	-54925	-54965
SPINT1	ENSBTAG00000004086	10	36490293	36504315	10	Animal QTLdb	Exterior_Association	36545218	36545258	QTL_ID=44497;Name=Stature;Abbrev=STA;PUBMED_ID=21831322;trait_ID=1134;trait=Stature;breed=holstein;FlankMarkers=rs110056007;VTO_name=body height;Map_Type=Genome;Model=Mendelian;Test_Base=Genome-wise;peak_cM=41.44;Significance=Significant;P-value=<0.05	-54925	-54965
SPINT1	ENSBTAG00000004086	10	36490293	36504315	10	Animal QTLdb	Exterior_Association	36545218	36545258	QTL_ID=44498;Name=Udder cleft;Abbrev=UC;PUBMED_ID=21831322;trait_ID=1130;trait=Udder cleft;breed=holstein;FlankMarkers=rs110056007;VTO_name=udder cleft morphology trait;Map_Type=Genome;Model=Mendelian;Test_Base=Genome-wise;peak_cM=41.44;Significance=Significant;P-value=<0.05	-54925	-54965
SPINT1	ENSBTAG00000004086	10	36490293	36504315	10	Animal QTLdb	Exterior_Association	36545218	36545258	QTL_ID=44499;Name=Udder depth;Abbrev=UDPTH;PUBMED_ID=21831322;trait_ID=1098;trait=Udder depth;breed=holstein;FlankMarkers=rs110056007;VTO_name=udder height, floor to tarsal joint;Map_Type=Genome;Model=Mendelian;Test_Base=Genome-wise;peak_cM=41.44;Significance=Significant;P-value=<0.05	-54925	-54965
SPINT1	ENSBTAG00000004086	10	36490293	36504315	10	Animal QTLdb	Reproduction_Association	36572406	36572446	QTL_ID=29777;Name=Age at puberty;Abbrev=PUBAGE;PUBMED_ID=22100599;trait_ID=1081;trait=Age at puberty;breed=brahman;FlankMarkers=rs110377056;VTO_name=onset of fertility;CMO_name=age of puberty;Map_Type=Genome;Model=Mendelian;Test_Base=Comparison-wise;peak_cM=41.47;Significance=Significant;P-value=1.63E-05	-82113	-82153
SPINT1	ENSBTAG00000004086	10	36490293	36504315	10	Animal QTLdb	Production_Association	36665542	36665582	QTL_ID=28132;Name=Rump width;Abbrev=RUMWD;PUBMED_ID=24341352;trait_ID=1150;trait=Rump width;breed=holstein;FlankMarkers=rs109104203;VTO_name=rump width;Map_Type=Genome;Model=Mendelian;Test_Base=Genome-wise;peak_cM=41.58;Significance=Significant;P-value=<0.05	-175249	-175289
SPINT1	ENSBTAG00000004086	10	36490293	36504315	10	Animal QTLdb	Production_Association	36758695	36758735	QTL_ID=44500;Name=Body depth;Abbrev=BD;PUBMED_ID=21831322;trait_ID=1131;trait=Body depth;breed=holstein;FlankMarkers=rs29017586;VTO_name=chest depth;Map_Type=Genome;Model=Mendelian;Test_Base=Genome-wise;peak_cM=41.68;Significance=Significant;P-value=<0.05	-268402	-268442
SPINT1	ENSBTAG00000004086	10	36490293	36504315	10	Animal QTLdb	Exterior_Association	36758695	36758735	QTL_ID=44501;Name=Dairy form;Abbrev=DYF;PUBMED_ID=21831322;trait_ID=1137;trait=Dairy form;breed=holstein;FlankMarkers=rs29017586;VTO_name=back conformation trait;Map_Type=Genome;Model=Mendelian;Test_Base=Genome-wise;peak_cM=41.68;Significance=Significant;P-value=<0.05	-268402	-268442
SPINT1	ENSBTAG00000004086	10	36490293	36504315	10	Animal QTLdb	Reproduction_Association	36758695	36758735	QTL_ID=44502;Name=Daughter pregnancy rate;Abbrev=DPR;PUBMED_ID=21831322;trait_ID=1143;trait=Daughter pregnancy rate;breed=holstein;FlankMarkers=rs29017586;VTO_name=fertility trait;Map_Type=Genome;Model=Mendelian;Test_Base=Genome-wise;peak_cM=41.68;Significance=Significant;P-value=<0.05	-268402	-268442
SPINT1	ENSBTAG00000004086	10	36490293	36504315	10	Animal QTLdb	Production_Association	36758695	36758735	QTL_ID=44503;Name=PTA type;Abbrev=PTAT;PUBMED_ID=21831322;trait_ID=1066;trait=PTA type;breed=holstein;FlankMarkers=rs29017586;VTO_name=body conformation trait;Map_Type=Genome;Model=Mendelian;Test_Base=Genome-wise;peak_cM=41.68;Significance=Significant;P-value=<0.05	-268402	-268442
SPINT1	ENSBTAG00000004086	10	36490293	36504315	10	Animal QTLdb	Production_Association	36758695	36758735	QTL_ID=44504;Name=Net merit;Abbrev=NM;PUBMED_ID=21831322;trait_ID=1265;trait=Net merit;breed=holstein;FlankMarkers=rs29017586;Map_Type=Genome;Model=Mendelian;Test_Base=Genome-wise;peak_cM=41.68;Significance=Significant;P-value=<0.05	-268402	-268442
SPINT1	ENSBTAG00000004086	10	36490293	36504315	10	Animal QTLdb	Production_Association	36758695	36758735	QTL_ID=44505;Name=Length of productive life;Abbrev=PL;PUBMED_ID=21831322;trait_ID=1067;trait=Length of productive life;breed=holstein;FlankMarkers=rs29017586;VTO_name=life span trait;Map_Type=Genome;Model=Mendelian;Test_Base=Genome-wise;peak_cM=41.68;Significance=Significant;P-value=<0.05	-268402	-268442
SPINT1	ENSBTAG00000004086	10	36490293	36504315	10	Animal QTLdb	Milk_Association	36758695	36758735	QTL_ID=44506;Name=Milk protein percentage;Abbrev=PP;PUBMED_ID=21831322;trait_ID=1041;trait=Milk protein percentage;breed=holstein;FlankMarkers=rs29017586;VTO_name=milk protein amount;PTO_name=milk protein content;CMO_name=milk protein percentage;Map_Type=Genome;Model=Mendelian;Test_Base=Genome-wise;peak_cM=41.68;Significance=Significant;P-value=<0.05	-268402	-268442
SPINT1	ENSBTAG00000004086	10	36490293	36504315	10	Animal QTLdb	Exterior_Association	36758695	36758735	QTL_ID=44507;Name=Teat placement;Abbrev=TPL;PUBMED_ID=21831322;trait_ID=1095;trait=Teat placement;breed=holstein;FlankMarkers=rs29017586;VTO_name=udder morphology trait;CMO_name=interteat distance;Map_Type=Genome;Model=Mendelian;Test_Base=Genome-wise;peak_cM=41.68;Significance=Significant;P-value=<0.05	-268402	-268442
SPINT1	ENSBTAG00000004086	10	36490293	36504315	10	Animal QTLdb	Exterior_Association	36758695	36758735	QTL_ID=44508;Name=Udder height;Abbrev=UHT;PUBMED_ID=21831322;trait_ID=1139;trait=Udder height;breed=holstein;FlankMarkers=rs29017586;VTO_name=udder morphology trait;CMO_name=udder height;Map_Type=Genome;Model=Mendelian;Test_Base=Genome-wise;peak_cM=41.68;Significance=Significant;P-value=<0.05	-268402	-268442
SPINT1	ENSBTAG00000004086	10	36490293	36504315	10	Animal QTLdb	Reproduction_Association	36758695	36758735	QTL_ID=44509;Name=Calving ease;Abbrev=CALEASE;PUBMED_ID=21831322;trait_ID=1073;trait=Calving ease;breed=holstein;FlankMarkers=rs29017586;VTO_name=parturition trait;Map_Type=Genome;Model=Mendelian;Test_Base=Genome-wise;peak_cM=41.68;Significance=Significant;P-value=<0.05	-268402	-268442
SPINT1	ENSBTAG00000004086	10	36490293	36504315	10	Animal QTLdb	Health_Association	36758695	36758735	QTL_ID=44510;Name=Somatic cell score;Abbrev=SCS;PUBMED_ID=21831322;trait_ID=1005;trait=Somatic cell score;breed=holstein;FlankMarkers=rs29017586;VTO_name=milk somatic cell quantity;PTO_name=milk somatic cell count;CMO_name=milk somatic cell score;Map_Type=Genome;Model=Mendelian;Test_Base=Genome-wise;peak_cM=41.68;Significance=Significant;P-value=<0.05	-268402	-268442
SPINT1	ENSBTAG00000004086	10	36490293	36504315	10	Animal QTLdb	Reproduction_Association	36758695	36758735	QTL_ID=44511;Name=Stillbirth;Abbrev=SB;PUBMED_ID=21831322;trait_ID=1153;trait=Stillbirth;breed=holstein;FlankMarkers=rs29017586;VTO_name=stillborn offspring quantity;Map_Type=Genome;Model=Mendelian;Test_Base=Genome-wise;peak_cM=41.68;Significance=Significant;P-value=<0.05	-268402	-268442
SPINT1	ENSBTAG00000004086	10	36490293	36504315	10	Animal QTLdb	Exterior_Association	36758695	36758735	QTL_ID=44512;Name=Teat length;Abbrev=TLGTH;PUBMED_ID=21831322;trait_ID=1096;trait=Teat length;breed=holstein;FlankMarkers=rs29017586;VTO_name=nipple length;CMO_name=teat length;Map_Type=Genome;Model=Mendelian;Test_Base=Genome-wise;peak_cM=41.68;Significance=Significant;P-value=<0.05	-268402	-268442
SPINT1	ENSBTAG00000004086	10	36490293	36504315	10	Animal QTLdb	Exterior_Association	36758695	36758735	QTL_ID=44513;Name=Udder cleft;Abbrev=UC;PUBMED_ID=21831322;trait_ID=1130;trait=Udder cleft;breed=holstein;FlankMarkers=rs29017586;VTO_name=udder cleft morphology trait;Map_Type=Genome;Model=Mendelian;Test_Base=Genome-wise;peak_cM=41.68;Significance=Significant;P-value=<0.05	-268402	-268442
SPINT1	ENSBTAG00000004086	10	36490293	36504315	10	Animal QTLdb	Reproduction_Association	36946264	36946304	QTL_ID=44514;Name=Calving ease (maternal);Abbrev=CALEASE;PUBMED_ID=21831322;trait_ID=1274;trait=Calving ease (maternal);breed=holstein;FlankMarkers=rs109827805;VTO_name=parturition trait;Map_Type=Genome;Model=Mendelian;Test_Base=Genome-wise;peak_cM=41.90;Significance=Significant;P-value=<0.05;gene_ID=541232;gene_IDsrc=NCBIgene	-455971	-456011
SPINT1	ENSBTAG00000004086	10	36490293	36504315	10	Animal QTLdb	Exterior_Association	36946264	36946304	QTL_ID=44515;Name=Dairy form;Abbrev=DYF;PUBMED_ID=21831322;trait_ID=1137;trait=Dairy form;breed=holstein;FlankMarkers=rs109827805;VTO_name=back conformation trait;Map_Type=Genome;Model=Mendelian;Test_Base=Genome-wise;peak_cM=41.90;Significance=Significant;P-value=<0.05;gene_ID=541232;gene_IDsrc=NCBIgene	-455971	-456011
SPINT1	ENSBTAG00000004086	10	36490293	36504315	10	Animal QTLdb	Reproduction_Association	36946264	36946304	QTL_ID=44516;Name=Daughter pregnancy rate;Abbrev=DPR;PUBMED_ID=21831322;trait_ID=1143;trait=Daughter pregnancy rate;breed=holstein;FlankMarkers=rs109827805;VTO_name=fertility trait;Map_Type=Genome;Model=Mendelian;Test_Base=Genome-wise;peak_cM=41.90;Significance=Significant;P-value=<0.05;gene_ID=541232;gene_IDsrc=NCBIgene	-455971	-456011
SPINT1	ENSBTAG00000004086	10	36490293	36504315	10	Animal QTLdb	Production_Association	36946264	36946304	QTL_ID=44517;Name=Net merit;Abbrev=NM;PUBMED_ID=21831322;trait_ID=1265;trait=Net merit;breed=holstein;FlankMarkers=rs109827805;Map_Type=Genome;Model=Mendelian;Test_Base=Genome-wise;peak_cM=41.90;Significance=Significant;P-value=<0.05;gene_ID=541232;gene_IDsrc=NCBIgene	-455971	-456011
SPINT1	ENSBTAG00000004086	10	36490293	36504315	10	Animal QTLdb	Production_Association	36946264	36946304	QTL_ID=44518;Name=Length of productive life;Abbrev=PL;PUBMED_ID=21831322;trait_ID=1067;trait=Length of productive life;breed=holstein;FlankMarkers=rs109827805;VTO_name=life span trait;Map_Type=Genome;Model=Mendelian;Test_Base=Genome-wise;peak_cM=41.90;Significance=Significant;P-value=<0.05;gene_ID=541232;gene_IDsrc=NCBIgene	-455971	-456011
SPINT1	ENSBTAG00000004086	10	36490293	36504315	10	Animal QTLdb	Milk_Association	36946264	36946304	QTL_ID=44519;Name=Milk protein percentage;Abbrev=PP;PUBMED_ID=21831322;trait_ID=1041;trait=Milk protein percentage;breed=holstein;FlankMarkers=rs109827805;VTO_name=milk protein amount;PTO_name=milk protein content;CMO_name=milk protein percentage;Map_Type=Genome;Model=Mendelian;Test_Base=Genome-wise;peak_cM=41.90;Significance=Significant;P-value=<0.05;gene_ID=541232;gene_IDsrc=NCBIgene	-455971	-456011
SPINT1	ENSBTAG00000004086	10	36490293	36504315	10	Animal QTLdb	Reproduction_Association	36946264	36946304	QTL_ID=44520;Name=Calving ease;Abbrev=CALEASE;PUBMED_ID=21831322;trait_ID=1073;trait=Calving ease;breed=holstein;FlankMarkers=rs109827805;VTO_name=parturition trait;Map_Type=Genome;Model=Mendelian;Test_Base=Genome-wise;peak_cM=41.90;Significance=Significant;P-value=<0.05;gene_ID=541232;gene_IDsrc=NCBIgene	-455971	-456011
SPINT1	ENSBTAG00000004086	10	36490293	36504315	10	Animal QTLdb	Health_Association	36946264	36946304	QTL_ID=44521;Name=Somatic cell score;Abbrev=SCS;PUBMED_ID=21831322;trait_ID=1005;trait=Somatic cell score;breed=holstein;FlankMarkers=rs109827805;VTO_name=milk somatic cell quantity;PTO_name=milk somatic cell count;CMO_name=milk somatic cell score;Map_Type=Genome;Model=Mendelian;Test_Base=Genome-wise;peak_cM=41.90;Significance=Significant;P-value=<0.05;gene_ID=541232;gene_IDsrc=NCBIgene	-455971	-456011
SPINT1	ENSBTAG00000004086	10	36490293	36504315	10	Animal QTLdb	Reproduction_Association	36946264	36946304	QTL_ID=44522;Name=Stillbirth;Abbrev=SB;PUBMED_ID=21831322;trait_ID=1153;trait=Stillbirth;breed=holstein;FlankMarkers=rs109827805;VTO_name=stillborn offspring quantity;Map_Type=Genome;Model=Mendelian;Test_Base=Genome-wise;peak_cM=41.90;Significance=Significant;P-value=<0.05;gene_ID=541232;gene_IDsrc=NCBIgene	-455971	-456011
SPINT1	ENSBTAG00000004086	10	36490293	36504315	10	Animal QTLdb	Exterior_Association	36946264	36946304	QTL_ID=44523;Name=Teat length;Abbrev=TLGTH;PUBMED_ID=21831322;trait_ID=1096;trait=Teat length;breed=holstein;FlankMarkers=rs109827805;VTO_name=nipple length;CMO_name=teat length;Map_Type=Genome;Model=Mendelian;Test_Base=Genome-wise;peak_cM=41.90;Significance=Significant;P-value=<0.05;gene_ID=541232;gene_IDsrc=NCBIgene	-455971	-456011
SPINT1	ENSBTAG00000004086	10	36490293	36504315	10	Animal QTLdb	Reproduction_Association	37022088	37022128	QTL_ID=44524;Name=Calving ease (maternal);Abbrev=CALEASE;PUBMED_ID=21831322;trait_ID=1274;trait=Calving ease (maternal);breed=holstein;FlankMarkers=rs109430556;VTO_name=parturition trait;Map_Type=Genome;Model=Mendelian;Test_Base=Genome-wise;peak_cM=41.98;Significance=Significant;P-value=<0.05;gene_ID=518260;gene_IDsrc=NCBIgene	-531795	-531835
SPINT1	ENSBTAG00000004086	10	36490293	36504315	10	Animal QTLdb	Exterior_Association	37022088	37022128	QTL_ID=44525;Name=Dairy form;Abbrev=DYF;PUBMED_ID=21831322;trait_ID=1137;trait=Dairy form;breed=holstein;FlankMarkers=rs109430556;VTO_name=back conformation trait;Map_Type=Genome;Model=Mendelian;Test_Base=Genome-wise;peak_cM=41.98;Significance=Significant;P-value=<0.05;gene_ID=518260;gene_IDsrc=NCBIgene	-531795	-531835
SPINT1	ENSBTAG00000004086	10	36490293	36504315	10	Animal QTLdb	Reproduction_Association	37022088	37022128	QTL_ID=44526;Name=Daughter pregnancy rate;Abbrev=DPR;PUBMED_ID=21831322;trait_ID=1143;trait=Daughter pregnancy rate;breed=holstein;FlankMarkers=rs109430556;VTO_name=fertility trait;Map_Type=Genome;Model=Mendelian;Test_Base=Genome-wise;peak_cM=41.98;Significance=Significant;P-value=<0.05;gene_ID=518260;gene_IDsrc=NCBIgene	-531795	-531835
SPINT1	ENSBTAG00000004086	10	36490293	36504315	10	Animal QTLdb	Production_Association	37022088	37022128	QTL_ID=44527;Name=Net merit;Abbrev=NM;PUBMED_ID=21831322;trait_ID=1265;trait=Net merit;breed=holstein;FlankMarkers=rs109430556;Map_Type=Genome;Model=Mendelian;Test_Base=Genome-wise;peak_cM=41.98;Significance=Significant;P-value=<0.05;gene_ID=518260;gene_IDsrc=NCBIgene	-531795	-531835
SPINT1	ENSBTAG00000004086	10	36490293	36504315	10	Animal QTLdb	Production_Association	37022088	37022128	QTL_ID=44528;Name=Length of productive life;Abbrev=PL;PUBMED_ID=21831322;trait_ID=1067;trait=Length of productive life;breed=holstein;FlankMarkers=rs109430556;VTO_name=life span trait;Map_Type=Genome;Model=Mendelian;Test_Base=Genome-wise;peak_cM=41.98;Significance=Significant;P-value=<0.05;gene_ID=518260;gene_IDsrc=NCBIgene	-531795	-531835
SPINT1	ENSBTAG00000004086	10	36490293	36504315	10	Animal QTLdb	Milk_Association	37022088	37022128	QTL_ID=44529;Name=Milk protein percentage;Abbrev=PP;PUBMED_ID=21831322;trait_ID=1041;trait=Milk protein percentage;breed=holstein;FlankMarkers=rs109430556;VTO_name=milk protein amount;PTO_name=milk protein content;CMO_name=milk protein percentage;Map_Type=Genome;Model=Mendelian;Test_Base=Genome-wise;peak_cM=41.98;Significance=Significant;P-value=<0.05;gene_ID=518260;gene_IDsrc=NCBIgene	-531795	-531835
SPINT1	ENSBTAG00000004086	10	36490293	36504315	10	Animal QTLdb	Reproduction_Association	37022088	37022128	QTL_ID=44530;Name=Calving ease;Abbrev=CALEASE;PUBMED_ID=21831322;trait_ID=1073;trait=Calving ease;breed=holstein;FlankMarkers=rs109430556;VTO_name=parturition trait;Map_Type=Genome;Model=Mendelian;Test_Base=Genome-wise;peak_cM=41.98;Significance=Significant;P-value=<0.05;gene_ID=518260;gene_IDsrc=NCBIgene	-531795	-531835
SPINT1	ENSBTAG00000004086	10	36490293	36504315	10	Animal QTLdb	Health_Association	37022088	37022128	QTL_ID=44531;Name=Somatic cell score;Abbrev=SCS;PUBMED_ID=21831322;trait_ID=1005;trait=Somatic cell score;breed=holstein;FlankMarkers=rs109430556;VTO_name=milk somatic cell quantity;PTO_name=milk somatic cell count;CMO_name=milk somatic cell score;Map_Type=Genome;Model=Mendelian;Test_Base=Genome-wise;peak_cM=41.98;Significance=Significant;P-value=<0.05;gene_ID=518260;gene_IDsrc=NCBIgene	-531795	-531835
SPINT1	ENSBTAG00000004086	10	36490293	36504315	10	Animal QTLdb	Reproduction_Association	37022088	37022128	QTL_ID=44532;Name=Stillbirth;Abbrev=SB;PUBMED_ID=21831322;trait_ID=1153;trait=Stillbirth;breed=holstein;FlankMarkers=rs109430556;VTO_name=stillborn offspring quantity;Map_Type=Genome;Model=Mendelian;Test_Base=Genome-wise;peak_cM=41.98;Significance=Significant;P-value=<0.05;gene_ID=518260;gene_IDsrc=NCBIgene	-531795	-531835
SPINT1	ENSBTAG00000004086	10	36490293	36504315	10	Animal QTLdb	Exterior_Association	37022088	37022128	QTL_ID=44533;Name=Teat length;Abbrev=TLGTH;PUBMED_ID=21831322;trait_ID=1096;trait=Teat length;breed=holstein;FlankMarkers=rs109430556;VTO_name=nipple length;CMO_name=teat length;Map_Type=Genome;Model=Mendelian;Test_Base=Genome-wise;peak_cM=41.98;Significance=Significant;P-value=<0.05;gene_ID=518260;gene_IDsrc=NCBIgene	-531795	-531835
SPINT1	ENSBTAG00000004086	10	36490293	36504315	10	Animal QTLdb	Production_Association	37055518	37055558	QTL_ID=44534;Name=Body depth;Abbrev=BD;PUBMED_ID=21831322;trait_ID=1131;trait=Body depth;breed=holstein;FlankMarkers=rs41257320;VTO_name=chest depth;Map_Type=Genome;Model=Mendelian;Test_Base=Genome-wise;peak_cM=42.02;Significance=Significant;P-value=<0.05;gene_ID=531362;gene_IDsrc=NCBIgene	-565225	-565265
SPINT1	ENSBTAG00000004086	10	36490293	36504315	10	Animal QTLdb	Exterior_Association	37055518	37055558	QTL_ID=44535;Name=Dairy form;Abbrev=DYF;PUBMED_ID=21831322;trait_ID=1137;trait=Dairy form;breed=holstein;FlankMarkers=rs41257320;VTO_name=back conformation trait;Map_Type=Genome;Model=Mendelian;Test_Base=Genome-wise;peak_cM=42.02;Significance=Significant;P-value=<0.05;gene_ID=531362;gene_IDsrc=NCBIgene	-565225	-565265
SPINT1	ENSBTAG00000004086	10	36490293	36504315	10	Animal QTLdb	Exterior_Association	37055518	37055558	QTL_ID=44536;Name=Feet and leg conformation;Abbrev=FTLEG;PUBMED_ID=21831322;trait_ID=1175;trait=Feet and leg conformation;breed=holstein;FlankMarkers=rs41257320;VTO_name=limb conformation trait;Map_Type=Genome;Model=Mendelian;Test_Base=Genome-wise;peak_cM=42.02;Significance=Significant;P-value=<0.05;gene_ID=531362;gene_IDsrc=NCBIgene	-565225	-565265
SPINT1	ENSBTAG00000004086	10	36490293	36504315	10	Animal QTLdb	Production_Association	37055518	37055558	QTL_ID=44537;Name=PTA type;Abbrev=PTAT;PUBMED_ID=21831322;trait_ID=1066;trait=PTA type;breed=holstein;FlankMarkers=rs41257320;VTO_name=body conformation trait;Map_Type=Genome;Model=Mendelian;Test_Base=Genome-wise;peak_cM=42.02;Significance=Significant;P-value=<0.05;gene_ID=531362;gene_IDsrc=NCBIgene	-565225	-565265
SPINT1	ENSBTAG00000004086	10	36490293	36504315	10	Animal QTLdb	Exterior_Association	37055518	37055558	QTL_ID=44538;Name=Udder attachment;Abbrev=UA;PUBMED_ID=21831322;trait_ID=1133;trait=Udder attachment;breed=holstein;FlankMarkers=rs41257320;VTO_name=udder morphology trait;Map_Type=Genome;Model=Mendelian;Test_Base=Genome-wise;peak_cM=42.02;Significance=Significant;P-value=<0.05;gene_ID=531362;gene_IDsrc=NCBIgene	-565225	-565265
SPINT1	ENSBTAG00000004086	10	36490293	36504315	10	Animal QTLdb	Exterior_Association	37055518	37055558	QTL_ID=44539;Name=Udder height;Abbrev=UHT;PUBMED_ID=21831322;trait_ID=1139;trait=Udder height;breed=holstein;FlankMarkers=rs41257320;VTO_name=udder morphology trait;CMO_name=udder height;Map_Type=Genome;Model=Mendelian;Test_Base=Genome-wise;peak_cM=42.02;Significance=Significant;P-value=<0.05;gene_ID=531362;gene_IDsrc=NCBIgene	-565225	-565265
SPINT1	ENSBTAG00000004086	10	36490293	36504315	10	Animal QTLdb	Production_Association	37055518	37055558	QTL_ID=44540;Name=Rump width;Abbrev=RUMWD;PUBMED_ID=21831322;trait_ID=1150;trait=Rump width;breed=holstein;FlankMarkers=rs41257320;VTO_name=rump width;Map_Type=Genome;Model=Mendelian;Test_Base=Genome-wise;peak_cM=42.02;Significance=Significant;P-value=<0.05;gene_ID=531362;gene_IDsrc=NCBIgene	-565225	-565265
SPINT1	ENSBTAG00000004086	10	36490293	36504315	10	Animal QTLdb	Exterior_Association	37055518	37055558	QTL_ID=44541;Name=Stature;Abbrev=STA;PUBMED_ID=21831322;trait_ID=1134;trait=Stature;breed=holstein;FlankMarkers=rs41257320;VTO_name=body height;Map_Type=Genome;Model=Mendelian;Test_Base=Genome-wise;peak_cM=42.02;Significance=Significant;P-value=<0.05;gene_ID=531362;gene_IDsrc=NCBIgene	-565225	-565265
SPINT1	ENSBTAG00000004086	10	36490293	36504315	10	Animal QTLdb	Exterior_Association	37055518	37055558	QTL_ID=44542;Name=Strength;Abbrev=STR;PUBMED_ID=21831322;trait_ID=1135;trait=Strength;breed=holstein;FlankMarkers=rs41257320;VTO_name=chest width;Map_Type=Genome;Model=Mendelian;Test_Base=Genome-wise;peak_cM=42.02;Significance=Significant;P-value=<0.05;gene_ID=531362;gene_IDsrc=NCBIgene	-565225	-565265
SPINT1	ENSBTAG00000004086	10	36490293	36504315	10	Animal QTLdb	Exterior_Association	37055518	37055558	QTL_ID=44543;Name=Teat length;Abbrev=TLGTH;PUBMED_ID=21831322;trait_ID=1096;trait=Teat length;breed=holstein;FlankMarkers=rs41257320;VTO_name=nipple length;CMO_name=teat length;Map_Type=Genome;Model=Mendelian;Test_Base=Genome-wise;peak_cM=42.02;Significance=Significant;P-value=<0.05;gene_ID=531362;gene_IDsrc=NCBIgene	-565225	-565265
SPINT1	ENSBTAG00000004086	10	36490293	36504315	10	Animal QTLdb	Exterior_Association	37055518	37055558	QTL_ID=44544;Name=Udder cleft;Abbrev=UC;PUBMED_ID=21831322;trait_ID=1130;trait=Udder cleft;breed=holstein;FlankMarkers=rs41257320;VTO_name=udder cleft morphology trait;Map_Type=Genome;Model=Mendelian;Test_Base=Genome-wise;peak_cM=42.02;Significance=Significant;P-value=<0.05;gene_ID=531362;gene_IDsrc=NCBIgene	-565225	-565265
SPINT1	ENSBTAG00000004086	10	36490293	36504315	10	Animal QTLdb	Exterior_Association	37055518	37055558	QTL_ID=44545;Name=Udder depth;Abbrev=UDPTH;PUBMED_ID=21831322;trait_ID=1098;trait=Udder depth;breed=holstein;FlankMarkers=rs41257320;VTO_name=udder height, floor to tarsal joint;Map_Type=Genome;Model=Mendelian;Test_Base=Genome-wise;peak_cM=42.02;Significance=Significant;P-value=<0.05;gene_ID=531362;gene_IDsrc=NCBIgene	-565225	-565265
SPINT1	ENSBTAG00000004086	10	36490293	36504315	10	Animal QTLdb	Production_Association	37290792	37290832	QTL_ID=44546;Name=Body depth;Abbrev=BD;PUBMED_ID=21831322;trait_ID=1131;trait=Body depth;breed=holstein;FlankMarkers=rs109785454;VTO_name=chest depth;Map_Type=Genome;Model=Mendelian;Test_Base=Genome-wise;peak_cM=42.29;Significance=Significant;P-value=<0.05;gene_ID=788366;gene_IDsrc=NCBIgene	-800499	-800539
SPINT1	ENSBTAG00000004086	10	36490293	36504315	10	Animal QTLdb	Exterior_Association	37290792	37290832	QTL_ID=44547;Name=Dairy form;Abbrev=DYF;PUBMED_ID=21831322;trait_ID=1137;trait=Dairy form;breed=holstein;FlankMarkers=rs109785454;VTO_name=back conformation trait;Map_Type=Genome;Model=Mendelian;Test_Base=Genome-wise;peak_cM=42.29;Significance=Significant;P-value=<0.05;gene_ID=788366;gene_IDsrc=NCBIgene	-800499	-800539
SPINT1	ENSBTAG00000004086	10	36490293	36504315	10	Animal QTLdb	Production_Association	37290792	37290832	QTL_ID=44548;Name=PTA type;Abbrev=PTAT;PUBMED_ID=21831322;trait_ID=1066;trait=PTA type;breed=holstein;FlankMarkers=rs109785454;VTO_name=body conformation trait;Map_Type=Genome;Model=Mendelian;Test_Base=Genome-wise;peak_cM=42.29;Significance=Significant;P-value=<0.05;gene_ID=788366;gene_IDsrc=NCBIgene	-800499	-800539
SPINT1	ENSBTAG00000004086	10	36490293	36504315	10	Animal QTLdb	Exterior_Association	37290792	37290832	QTL_ID=44549;Name=Udder attachment;Abbrev=UA;PUBMED_ID=21831322;trait_ID=1133;trait=Udder attachment;breed=holstein;FlankMarkers=rs109785454;VTO_name=udder morphology trait;Map_Type=Genome;Model=Mendelian;Test_Base=Genome-wise;peak_cM=42.29;Significance=Significant;P-value=<0.05;gene_ID=788366;gene_IDsrc=NCBIgene	-800499	-800539
SPINT1	ENSBTAG00000004086	10	36490293	36504315	10	Animal QTLdb	Exterior_Association	37290792	37290832	QTL_ID=44550;Name=Teat placement;Abbrev=TPL;PUBMED_ID=21831322;trait_ID=1095;trait=Teat placement;breed=holstein;FlankMarkers=rs109785454;VTO_name=udder morphology trait;CMO_name=interteat distance;Map_Type=Genome;Model=Mendelian;Test_Base=Genome-wise;peak_cM=42.29;Significance=Significant;P-value=<0.05;gene_ID=788366;gene_IDsrc=NCBIgene	-800499	-800539
SPINT1	ENSBTAG00000004086	10	36490293	36504315	10	Animal QTLdb	Exterior_Association	37290792	37290832	QTL_ID=44551;Name=Udder height;Abbrev=UHT;PUBMED_ID=21831322;trait_ID=1139;trait=Udder height;breed=holstein;FlankMarkers=rs109785454;VTO_name=udder morphology trait;CMO_name=udder height;Map_Type=Genome;Model=Mendelian;Test_Base=Genome-wise;peak_cM=42.29;Significance=Significant;P-value=<0.05;gene_ID=788366;gene_IDsrc=NCBIgene	-800499	-800539
SPINT1	ENSBTAG00000004086	10	36490293	36504315	10	Animal QTLdb	Production_Association	37290792	37290832	QTL_ID=44552;Name=Rump width;Abbrev=RUMWD;PUBMED_ID=21831322;trait_ID=1150;trait=Rump width;breed=holstein;FlankMarkers=rs109785454;VTO_name=rump width;Map_Type=Genome;Model=Mendelian;Test_Base=Genome-wise;peak_cM=42.29;Significance=Significant;P-value=<0.05;gene_ID=788366;gene_IDsrc=NCBIgene	-800499	-800539
SPINT1	ENSBTAG00000004086	10	36490293	36504315	10	Animal QTLdb	Exterior_Association	37290792	37290832	QTL_ID=44553;Name=Stature;Abbrev=STA;PUBMED_ID=21831322;trait_ID=1134;trait=Stature;breed=holstein;FlankMarkers=rs109785454;VTO_name=body height;Map_Type=Genome;Model=Mendelian;Test_Base=Genome-wise;peak_cM=42.29;Significance=Significant;P-value=<0.05;gene_ID=788366;gene_IDsrc=NCBIgene	-800499	-800539
SPINT1	ENSBTAG00000004086	10	36490293	36504315	10	Animal QTLdb	Exterior_Association	37290792	37290832	QTL_ID=44554;Name=Strength;Abbrev=STR;PUBMED_ID=21831322;trait_ID=1135;trait=Strength;breed=holstein;FlankMarkers=rs109785454;VTO_name=chest width;Map_Type=Genome;Model=Mendelian;Test_Base=Genome-wise;peak_cM=42.29;Significance=Significant;P-value=<0.05;gene_ID=788366;gene_IDsrc=NCBIgene	-800499	-800539
SPINT1	ENSBTAG00000004086	10	36490293	36504315	10	Animal QTLdb	Exterior_Association	37290792	37290832	QTL_ID=44555;Name=Udder cleft;Abbrev=UC;PUBMED_ID=21831322;trait_ID=1130;trait=Udder cleft;breed=holstein;FlankMarkers=rs109785454;VTO_name=udder cleft morphology trait;Map_Type=Genome;Model=Mendelian;Test_Base=Genome-wise;peak_cM=42.29;Significance=Significant;P-value=<0.05;gene_ID=788366;gene_IDsrc=NCBIgene	-800499	-800539
SPINT1	ENSBTAG00000004086	10	36490293	36504315	10	Animal QTLdb	Exterior_Association	37290792	37290832	QTL_ID=44556;Name=Udder depth;Abbrev=UDPTH;PUBMED_ID=21831322;trait_ID=1098;trait=Udder depth;breed=holstein;FlankMarkers=rs109785454;VTO_name=udder height, floor to tarsal joint;Map_Type=Genome;Model=Mendelian;Test_Base=Genome-wise;peak_cM=42.29;Significance=Significant;P-value=<0.05;gene_ID=788366;gene_IDsrc=NCBIgene	-800499	-800539
SPINT1	ENSBTAG00000004086	10	36490293	36504315	10	Animal QTLdb	Milk_Association	37392500	37392540	QTL_ID=56850;Name=Milk glycerophosphocholine content;Abbrev=MGPC;PUBMED_ID=25670729;trait_ID=1595;trait=Milk glycerophosphocholine content;breed=holstein;FlankMarkers=rs43623172;Map_Type=Genome;Model=Mendelian;Test_Base=Chromosome-wise;peak_cM=42.40;Significance=Significant;P-value=<0.05;Additive_Effect=-0.08	-902207	-902247
SPINT1	ENSBTAG00000004086	10	36490293	36504315	10	Animal QTLdb	Reproduction_QTL	33398406	38488492	QTL_ID=126860;Name=Calving to conception interval;Abbrev=DAYOPEN;PUBMED_ID=28109604;trait_ID=1475;trait=Calving to conception interval;breed=holstein;FlankMarkers=rs136972038,rs110127729;VTO_name=female fertility trait;Map_Type=Genome;Model=Mendelian;Test_Base=Experiment-wise;Significance=Significant;P-value=<0.01	3091887	-1998199
SPINT1	ENSBTAG00000004086	10	36490293	36504315	10	Animal QTLdb	Reproduction_QTL	33398406	38488492	QTL_ID=126861;Name=Interval to first estrus after calving;Abbrev=CALEST;PUBMED_ID=28109604;trait_ID=1169;trait=Interval to first estrus after calving;breed=holstein;FlankMarkers=rs136972038,rs110127729;VTO_name=female fertility trait;Map_Type=Genome;Model=Mendelian;Test_Base=Experiment-wise;Significance=Significant;P-value=<0.01	3091887	-1998199
SPINT1	ENSBTAG00000004086	10	36490293	36504315	10	Animal QTLdb	Reproduction_QTL	33398406	38488492	QTL_ID=126862;Name=Interval from first to last insemination;Abbrev=INSINT;PUBMED_ID=28109604;trait_ID=1195;trait=Interval from first to last insemination;breed=holstein;FlankMarkers=rs136972038,rs110127729;VTO_name=female fertility trait;Map_Type=Genome;Model=Mendelian;Test_Base=Experiment-wise;Significance=Significant;P-value=<0.01	3091887	-1998199
DAPK2	ENSBTAG00000011820	10	46004745	46147029	10	Animal QTLdb	Milk_Association	46564965	46565005	QTL_ID=105376;Name=Milk protein percentage;Abbrev=PP;PUBMED_ID=27287773;trait_ID=1041;trait=Milk protein percentage;breed=holstein;FlankMarkers=rs135965820;VTO_name=milk protein amount;PTO_name=milk protein content;CMO_name=milk protein percentage;Map_Type=Genome;Model=Mendelian;Test_Base=Experiment-wise;Significance=Significant;P-value=<0.01	-560220	-560260
DAPK2	ENSBTAG00000011820	10	46004745	46147029	10	Animal QTLdb	Milk_Association	46568689	46568729	QTL_ID=105377;Name=Milk protein percentage;Abbrev=PP;PUBMED_ID=27287773;trait_ID=1041;trait=Milk protein percentage;breed=holstein;FlankMarkers=rs137002400;VTO_name=milk protein amount;PTO_name=milk protein content;CMO_name=milk protein percentage;Map_Type=Genome;Model=Mendelian;Test_Base=Experiment-wise;Significance=Significant;P-value=<0.01	-563944	-563984
DAPK2	ENSBTAG00000011820	10	46004745	46147029	10	Animal QTLdb	Milk_Association	46324156	46324196	QTL_ID=105483;Name=Milk protein percentage;Abbrev=PP;PUBMED_ID=27287773;trait_ID=1041;trait=Milk protein percentage;breed=holstein;FlankMarkers=rs136950370;VTO_name=milk protein amount;PTO_name=milk protein content;CMO_name=milk protein percentage;Map_Type=Genome;Model=Mendelian;Test_Base=Experiment-wise;Significance=Significant;P-value=<0.01	-319411	-319451
DAPK2	ENSBTAG00000011820	10	46004745	46147029	10	Animal QTLdb	Milk_Association	46572484	46572524	QTL_ID=105531;Name=Milk protein percentage;Abbrev=PP;PUBMED_ID=27287773;trait_ID=1041;trait=Milk protein percentage;breed=holstein;FlankMarkers=rs110814850;VTO_name=milk protein amount;PTO_name=milk protein content;CMO_name=milk protein percentage;Map_Type=Genome;Model=Mendelian;Test_Base=Experiment-wise;Significance=Significant;P-value=<0.01	-567739	-567779
DAPK2	ENSBTAG00000011820	10	46004745	46147029	10	Animal QTLdb	Milk_Association	46577382	46577422	QTL_ID=105532;Name=Milk protein percentage;Abbrev=PP;PUBMED_ID=27287773;trait_ID=1041;trait=Milk protein percentage;breed=holstein;FlankMarkers=rs136503077;VTO_name=milk protein amount;PTO_name=milk protein content;CMO_name=milk protein percentage;Map_Type=Genome;Model=Mendelian;Test_Base=Experiment-wise;Significance=Significant;P-value=<0.01	-572637	-572677
DAPK2	ENSBTAG00000011820	10	46004745	46147029	10	Animal QTLdb	Milk_Association	46583003	46583043	QTL_ID=105533;Name=Milk protein percentage;Abbrev=PP;PUBMED_ID=27287773;trait_ID=1041;trait=Milk protein percentage;breed=holstein;FlankMarkers=rs137408417;VTO_name=milk protein amount;PTO_name=milk protein content;CMO_name=milk protein percentage;Map_Type=Genome;Model=Mendelian;Test_Base=Experiment-wise;Significance=Significant;P-value=<0.01	-578258	-578298
DAPK2	ENSBTAG00000011820	10	46004745	46147029	10	Animal QTLdb	Milk_Association	46592311	46592351	QTL_ID=105534;Name=Milk protein percentage;Abbrev=PP;PUBMED_ID=27287773;trait_ID=1041;trait=Milk protein percentage;breed=holstein;FlankMarkers=rs135955728;VTO_name=milk protein amount;PTO_name=milk protein content;CMO_name=milk protein percentage;Map_Type=Genome;Model=Mendelian;Test_Base=Experiment-wise;Significance=Significant;P-value=<0.01	-587566	-587606
DAPK2	ENSBTAG00000011820	10	46004745	46147029	10	Animal QTLdb	Milk_Association	46204838	46204878	QTL_ID=105539;Name=Milk protein percentage;Abbrev=PP;PUBMED_ID=27287773;trait_ID=1041;trait=Milk protein percentage;breed=holstein;FlankMarkers=rs136386962;VTO_name=milk protein amount;PTO_name=milk protein content;CMO_name=milk protein percentage;Map_Type=Genome;Model=Mendelian;Test_Base=Experiment-wise;Significance=Significant;P-value=<0.01	-200093	-200133
DAPK2	ENSBTAG00000011820	10	46004745	46147029	10	Animal QTLdb	Milk_Association	46208409	46208449	QTL_ID=105540;Name=Milk protein percentage;Abbrev=PP;PUBMED_ID=27287773;trait_ID=1041;trait=Milk protein percentage;breed=holstein;FlankMarkers=rs109818341;VTO_name=milk protein amount;PTO_name=milk protein content;CMO_name=milk protein percentage;Map_Type=Genome;Model=Mendelian;Test_Base=Experiment-wise;Significance=Significant;P-value=<0.01	-203664	-203704
DAPK2	ENSBTAG00000011820	10	46004745	46147029	10	Animal QTLdb	Milk_Association	46436232	46436272	QTL_ID=105541;Name=Milk protein percentage;Abbrev=PP;PUBMED_ID=27287773;trait_ID=1041;trait=Milk protein percentage;breed=holstein;FlankMarkers=rs133428964;VTO_name=milk protein amount;PTO_name=milk protein content;CMO_name=milk protein percentage;Map_Type=Genome;Model=Mendelian;Test_Base=Experiment-wise;Significance=Significant;P-value=<0.01	-431487	-431527
DAPK2	ENSBTAG00000011820	10	46004745	46147029	10	Animal QTLdb	Milk_Association	46578283	46578323	QTL_ID=105562;Name=Milk protein percentage;Abbrev=PP;PUBMED_ID=27287773;trait_ID=1041;trait=Milk protein percentage;breed=holstein;FlankMarkers=rs133994734;VTO_name=milk protein amount;PTO_name=milk protein content;CMO_name=milk protein percentage;Map_Type=Genome;Model=Mendelian;Test_Base=Experiment-wise;Significance=Significant;P-value=<0.01	-573538	-573578
DAPK2	ENSBTAG00000011820	10	46004745	46147029	10	Animal QTLdb	Milk_Association	46579261	46579301	QTL_ID=105563;Name=Milk protein percentage;Abbrev=PP;PUBMED_ID=27287773;trait_ID=1041;trait=Milk protein percentage;breed=holstein;FlankMarkers=rs110752521;VTO_name=milk protein amount;PTO_name=milk protein content;CMO_name=milk protein percentage;Map_Type=Genome;Model=Mendelian;Test_Base=Experiment-wise;Significance=Significant;P-value=<0.01	-574516	-574556
DAPK2	ENSBTAG00000011820	10	46004745	46147029	10	Animal QTLdb	Milk_Association	46580255	46580295	QTL_ID=105564;Name=Milk protein percentage;Abbrev=PP;PUBMED_ID=27287773;trait_ID=1041;trait=Milk protein percentage;breed=holstein;FlankMarkers=rs109786549;VTO_name=milk protein amount;PTO_name=milk protein content;CMO_name=milk protein percentage;Map_Type=Genome;Model=Mendelian;Test_Base=Experiment-wise;Significance=Significant;P-value=<0.01	-575510	-575550
DAPK2	ENSBTAG00000011820	10	46004745	46147029	10	Animal QTLdb	Milk_Association	46581364	46581404	QTL_ID=105565;Name=Milk protein percentage;Abbrev=PP;PUBMED_ID=27287773;trait_ID=1041;trait=Milk protein percentage;breed=holstein;FlankMarkers=rs133848533;VTO_name=milk protein amount;PTO_name=milk protein content;CMO_name=milk protein percentage;Map_Type=Genome;Model=Mendelian;Test_Base=Experiment-wise;Significance=Significant;P-value=<0.01	-576619	-576659
DAPK2	ENSBTAG00000011820	10	46004745	46147029	10	Animal QTLdb	Milk_Association	46598485	46598525	QTL_ID=105566;Name=Milk protein percentage;Abbrev=PP;PUBMED_ID=27287773;trait_ID=1041;trait=Milk protein percentage;breed=holstein;FlankMarkers=rs109463390;VTO_name=milk protein amount;PTO_name=milk protein content;CMO_name=milk protein percentage;Map_Type=Genome;Model=Mendelian;Test_Base=Experiment-wise;Significance=Significant;P-value=<0.01	-593740	-593780
DAPK2	ENSBTAG00000011820	10	46004745	46147029	10	Animal QTLdb	Milk_Association	46108858	46108898	QTL_ID=105658;Name=Milk protein percentage;Abbrev=PP;PUBMED_ID=27287773;trait_ID=1041;trait=Milk protein percentage;breed=holstein;FlankMarkers=rs110018397;VTO_name=milk protein amount;PTO_name=milk protein content;CMO_name=milk protein percentage;Map_Type=Genome;Model=Mendelian;Test_Base=Experiment-wise;Significance=Significant;P-value=<0.05	-104113	-104153
DAPK2	ENSBTAG00000011820	10	46004745	46147029	10	Animal QTLdb	Milk_Association	45717103	45717143	QTL_ID=105700;Name=Milk protein percentage;Abbrev=PP;PUBMED_ID=27287773;trait_ID=1041;trait=Milk protein percentage;breed=holstein;FlankMarkers=rs43623841;VTO_name=milk protein amount;PTO_name=milk protein content;CMO_name=milk protein percentage;Map_Type=Genome;Model=Mendelian;Test_Base=Experiment-wise;Significance=Significant;P-value=<0.05	287642	287602
DAPK2	ENSBTAG00000011820	10	46004745	46147029	10	Animal QTLdb	Milk_Association	45726371	45726411	QTL_ID=105701;Name=Milk protein percentage;Abbrev=PP;PUBMED_ID=27287773;trait_ID=1041;trait=Milk protein percentage;breed=holstein;FlankMarkers=rs43630319;VTO_name=milk protein amount;PTO_name=milk protein content;CMO_name=milk protein percentage;Map_Type=Genome;Model=Mendelian;Test_Base=Experiment-wise;Significance=Significant;P-value=<0.05	278374	278334
DAPK2	ENSBTAG00000011820	10	46004745	46147029	10	Animal QTLdb	Milk_Association	46599809	46599849	QTL_ID=105344;Name=Milk protein percentage;Abbrev=PP;PUBMED_ID=27287773;trait_ID=1041;trait=Milk protein percentage;breed=holstein;FlankMarkers=rs110121300;VTO_name=milk protein amount;PTO_name=milk protein content;CMO_name=milk protein percentage;Map_Type=Genome;Model=Mendelian;Test_Base=Experiment-wise;Significance=Significant;P-value=<0.01	-595064	-595104
DAPK2	ENSBTAG00000011820	10	46004745	46147029	10	Animal QTLdb	Milk_Association	46571543	46571583	QTL_ID=105811;Name=Milk protein percentage;Abbrev=PP;PUBMED_ID=27287773;trait_ID=1041;trait=Milk protein percentage;breed=holstein;FlankMarkers=rs110382174;VTO_name=milk protein amount;PTO_name=milk protein content;CMO_name=milk protein percentage;Map_Type=Genome;Model=Mendelian;Test_Base=Experiment-wise;Significance=Significant;P-value=<0.05	-566798	-566838
DAPK2	ENSBTAG00000011820	10	46004745	46147029	10	Animal QTLdb	Milk_Association	46327544	46327584	QTL_ID=105884;Name=Milk protein percentage;Abbrev=PP;PUBMED_ID=27287773;trait_ID=1041;trait=Milk protein percentage;breed=holstein;FlankMarkers=rs133289929;VTO_name=milk protein amount;PTO_name=milk protein content;CMO_name=milk protein percentage;Map_Type=Genome;Model=Mendelian;Test_Base=Experiment-wise;Significance=Significant;P-value=<0.05	-322799	-322839
DAPK2	ENSBTAG00000011820	10	46004745	46147029	10	Animal QTLdb	Milk_Association	45768611	45768651	QTL_ID=105894;Name=Milk protein percentage;Abbrev=PP;PUBMED_ID=27287773;trait_ID=1041;trait=Milk protein percentage;breed=holstein;FlankMarkers=rs110793434;VTO_name=milk protein amount;PTO_name=milk protein content;CMO_name=milk protein percentage;Map_Type=Genome;Model=Mendelian;Test_Base=Experiment-wise;Significance=Significant;P-value=<0.05	236134	236094
DAPK2	ENSBTAG00000011820	10	46004745	46147029	10	Animal QTLdb	Milk_Association	45790563	45790603	QTL_ID=105943;Name=Milk protein percentage;Abbrev=PP;PUBMED_ID=27287773;trait_ID=1041;trait=Milk protein percentage;breed=holstein;FlankMarkers=rs137421784;VTO_name=milk protein amount;PTO_name=milk protein content;CMO_name=milk protein percentage;Map_Type=Genome;Model=Mendelian;Test_Base=Experiment-wise;Significance=Significant;P-value=<0.05	214182	214142
DAPK2	ENSBTAG00000011820	10	46004745	46147029	10	Animal QTLdb	Milk_Association	45645205	45645245	QTL_ID=105958;Name=Milk protein percentage;Abbrev=PP;PUBMED_ID=27287773;trait_ID=1041;trait=Milk protein percentage;breed=holstein;FlankMarkers=rs43623895;VTO_name=milk protein amount;PTO_name=milk protein content;CMO_name=milk protein percentage;Map_Type=Genome;Model=Mendelian;Test_Base=Experiment-wise;Significance=Significant;P-value=<0.05	359540	359500
DAPK2	ENSBTAG00000011820	10	46004745	46147029	10	Animal QTLdb	Production_Association	46151635	46151675	QTL_ID=68179;Name=Body weight (yearling);Abbrev=W365;PUBMED_ID=19966163;trait_ID=1064;trait=Body weight (yearling);breed=charolais,gelbvieh,hereford,limousin,pinzgauer,red angus,red poll,simmental,Angus;FlankMarkers=rs41663208;VTO_name=body mass;CMO_name=body weight;Map_Type=Genome;Model=Mendelian;Test_Base=Experiment-wise;Significance=Significant;P-value=<0.05	-146890	-146930
DAPK2	ENSBTAG00000011820	10	46004745	46147029	10	Animal QTLdb	Production_Association	45364819	45364859	QTL_ID=130941;Name=Metabolic body weight;Abbrev=MBW;PUBMED_ID=28521758;trait_ID=1537;trait=Metabolic body weight;breed=Angus;FlankMarkers=rs135160028;VTO_name=body mass;Map_Type=Genome;Model=Mendelian;Test_Base=Comparison-wise;Significance=Significant;P-value=3.78E-05;Variance=0.012	639926	639886
DAPK2	ENSBTAG00000011820	10	46004745	46147029	10	Animal QTLdb	Production_Association	46766485	46766525	QTL_ID=131002;Name=Dry matter intake;Abbrev=DMI;PUBMED_ID=28521758;trait_ID=1165;trait=Dry matter intake;breed=hereford;FlankMarkers=rs133276350;CMO_name=dry matter intake;Map_Type=Genome;Model=Mendelian;Test_Base=Comparison-wise;Significance=Significant;P-value=1.56E-05;Variance=0.022	-761740	-761780
DAPK2	ENSBTAG00000011820	10	46004745	46147029	10	Animal QTLdb	Production_Association	46765905	46765945	QTL_ID=131016;Name=Dry matter intake;Abbrev=DMI;PUBMED_ID=28521758;trait_ID=1165;trait=Dry matter intake;breed=hereford;FlankMarkers=rs110308394;CMO_name=dry matter intake;Map_Type=Genome;Model=Mendelian;Test_Base=Comparison-wise;Significance=Significant;P-value=4.12E-05;Variance=0.020	-761160	-761200
DAPK2	ENSBTAG00000011820	10	46004745	46147029	10	Animal QTLdb	Milk_Association	46477181	46477221	QTL_ID=111446;Name=Milk kappa-casein percentage;Abbrev=MKCASP;PUBMED_ID=27485317;trait_ID=1419;trait=Milk kappa-casein percentage;breed=holstein;FlankMarkers=rs133843977;VTO_name=milk kappa-casein amount;PTO_name=milk kappa-casein content;CMO_name=milk kappa-casein percentage;Map_Type=Genome;Model=Mendelian;Test_Base=Experiment-wise;Significance=Significant;P-value=0.0297	-472436	-472476
DAPK2	ENSBTAG00000011820	10	46004745	46147029	10	Animal QTLdb	Milk_Association	46810473	46810513	QTL_ID=113464;Name=Milk kappa-casein percentage;Abbrev=MKCASP;PUBMED_ID=27485317;trait_ID=1419;trait=Milk kappa-casein percentage;breed=holstein;FlankMarkers=rs109839186;VTO_name=milk kappa-casein amount;PTO_name=milk kappa-casein content;CMO_name=milk kappa-casein percentage;Map_Type=Genome;Model=Mendelian;Test_Base=Experiment-wise;Significance=Suggestive;P-value=0.0934	-805728	-805768
DAPK2	ENSBTAG00000011820	10	46004745	46147029	10	Animal QTLdb	Milk_Association	46642798	46642838	QTL_ID=126296;Name=Milk butyric acid percentage;Abbrev=MFA-C4:0;PUBMED_ID=28193175;trait_ID=1593;trait=Milk butyric acid percentage;breed=norwegian red;FlankMarkers=rs41568266;VTO_name=milk fatty acid C4:0 amount;PTO_name=milk fatty acid C4:0 content;CMO_name=milk fatty acid C4:0 percentage;Map_Type=Genome;Model=Mendelian;Test_Base=Experiment-wise;Significance=Significant;Likelihood_Ratio=18.54	-638053	-638093
DAPK2	ENSBTAG00000011820	10	46004745	46147029	10	Animal QTLdb	Exterior_Association	46312219	46312259	QTL_ID=66129;Name=Duration of exploration during novel object test;Abbrev=DENO;PUBMED_ID=26515756;trait_ID=1608;trait=Duration of exploration during novel object test;breed=charolais,holstein;FlankMarkers=rs41256789;VTO_name=behavioral response to novel object trait;Map_Type=Genome;Model=Mendelian;Test_Base=Chromosome-wise;Significance=Significant;P-value=<0.05	-307474	-307514
DAPK2	ENSBTAG00000011820	10	46004745	46147029	10	Animal QTLdb	Exterior_Association	46548659	46548699	QTL_ID=66130;Name=Duration of exploration during novel object test;Abbrev=DENO;PUBMED_ID=26515756;trait_ID=1608;trait=Duration of exploration during novel object test;breed=charolais,holstein;FlankMarkers=rs109741931;VTO_name=behavioral response to novel object trait;Map_Type=Genome;Model=Mendelian;Test_Base=Comparison-wise;Significance=Significant;P-value=<0.05;gene_ID=529395;gene_IDsrc=NCBIgene	-543914	-543954
DAPK2	ENSBTAG00000011820	10	46004745	46147029	10	Animal QTLdb	Exterior_Association	46665908	46665948	QTL_ID=66131;Name=Duration of inactivity during novel object test;Abbrev=DINO;PUBMED_ID=26515756;trait_ID=1607;trait=Duration of inactivity during novel object test;breed=charolais,holstein;FlankMarkers=rs42838073;VTO_name=behavioral response to novel object trait;Map_Type=Genome;Model=Mendelian;Test_Base=Chromosome-wise;Significance=Significant;P-value=<0.05	-661163	-661203
DAPK2	ENSBTAG00000011820	10	46004745	46147029	10	Animal QTLdb	Exterior_Association	46665908	46665948	QTL_ID=66132;Name=Duration of exploration during novel object test;Abbrev=DENO;PUBMED_ID=26515756;trait_ID=1608;trait=Duration of exploration during novel object test;breed=charolais,holstein;FlankMarkers=rs42838073;VTO_name=behavioral response to novel object trait;Map_Type=Genome;Model=Mendelian;Test_Base=Chromosome-wise;Significance=Significant;P-value=<0.05	-661163	-661203
DAPK2	ENSBTAG00000011820	10	46004745	46147029	10	Animal QTLdb	Exterior_Association	47064506	47064546	QTL_ID=125935;Name=Foot angle;Abbrev=FANG;PUBMED_ID=18565942;trait_ID=1101;trait=Foot angle;breed=holstein;FlankMarkers=rs43625320;VTO_name=hoof angle;Map_Type=Genome;Model=Mendelian;Test_Base=Chromosome-wise;Significance=Significant;P-value=<0.05;F-Stat=12.08	-1059761	-1059801
DAPK2	ENSBTAG00000011820	10	46004745	46147029	10	Animal QTLdb	Exterior_Association	47064506	47064546	QTL_ID=125870;Name=Feet and leg conformation;Abbrev=FTLEG;PUBMED_ID=18565942;trait_ID=1175;trait=Feet and leg conformation;breed=holstein;FlankMarkers=rs43625320;VTO_name=limb conformation trait;Map_Type=Genome;Model=Mendelian;Test_Base=Genome-wise;Significance=Significant;P-value=<0.05;F-Stat=12.75	-1059761	-1059801
DAPK2	ENSBTAG00000011820	10	46004745	46147029	10	Animal QTLdb	Milk_Association	47064506	47064546	QTL_ID=125183;Name=Milk fat percentage;Abbrev=FP;PUBMED_ID=19646150;trait_ID=1037;trait=Milk fat percentage;breed=holstein;FlankMarkers=rs43625320;VTO_name=milk fat amount;PTO_name=milk fat content;CMO_name=milk fat percentage;Map_Type=Genome;Model=Mendelian;Test_Base=Genome-wise;Significance=Significant;P-value=<0.05;F-Stat=16.20	-1059761	-1059801
DAPK2	ENSBTAG00000011820	10	46004745	46147029	10	Animal QTLdb	Health_QTL	46054427	46999079	QTL_ID=135843;Name=Tick resistance;Abbrev=TICKR;PUBMED_ID=28619006;trait_ID=1238;trait=Tick resistance;breed=American Braford,hereford;FlankMarkers=rs42584950,rs110382174,rs43708654;VTO_name=response to parasitic infection trait;Map_Type=Genome;Model=Mendelian;Test_Base=-;Significance=Suggestive;Variance=0.46%	-49682	-994334
DAPK2	ENSBTAG00000011820	10	46004745	46147029	10	Animal QTLdb	Production_QTL	45708348	45864066	QTL_ID=22789;Name=Average daily gain;Abbrev=ADG;PUBMED_ID=23038745;trait_ID=1053;trait=Average daily gain;breed=brangus;FlankMarkers=rs41256950,rs110098221;VTO_name=postnatal growth trait;CMO_name=average daily body weight gain;Map_Type=Genome;Model=Mendelian;Test_Base=Comparison-wise;peak_cM=50.87;Significance=Significant;P-value=0.0010;Variance=0.0003	296397	140679
DAPK2	ENSBTAG00000011820	10	46004745	46147029	10	Animal QTLdb	Meat_and_Carcass_Association	45268461	45268501	QTL_ID=37021;Name=Lean meat yield;Abbrev=LMY;PUBMED_ID=25273628;trait_ID=1514;trait=Lean meat yield;breed=holstein;FlankMarkers=rs43623738;PTO_name=dressed carcass muscle percentage;Map_Type=Genome;Model=Mendelian;Test_Base=Experiment-wise;peak_cM=51.33;Significance=Significant;P-value=0.0322	736284	736244
DAPK2	ENSBTAG00000011820	10	46004745	46147029	10	Animal QTLdb	Reproduction_Association	46129758	46129798	QTL_ID=29867;Name=Age at puberty;Abbrev=PUBAGE;PUBMED_ID=22100599;trait_ID=1081;trait=Age at puberty;breed=brahman;FlankMarkers=rs29026896;VTO_name=onset of fertility;CMO_name=age of puberty;Map_Type=Genome;Model=Mendelian;Test_Base=Comparison-wise;peak_cM=52.31;Significance=Significant;P-value=5.95E-04	-125013	-125053
DAPK2	ENSBTAG00000011820	10	46004745	46147029	10	Animal QTLdb	Meat_and_Carcass_Association	46312219	46312259	QTL_ID=36919;Name=Lean meat yield;Abbrev=LMY;PUBMED_ID=25273628;trait_ID=1514;trait=Lean meat yield;breed=holstein;FlankMarkers=rs41256789;PTO_name=dressed carcass muscle percentage;Map_Type=Genome;Model=Mendelian;Test_Base=Experiment-wise;peak_cM=52.52;Significance=Significant;P-value=0.0202	-307474	-307514
DAPK2	ENSBTAG00000011820	10	46004745	46147029	10	Animal QTLdb	Milk_Association	46486627	46486667	QTL_ID=36339;Name=Milk protein percentage;Abbrev=PP;PUBMED_ID=25148050;trait_ID=1041;trait=Milk protein percentage;breed=holstein;FlankMarkers=rs109394729;VTO_name=milk protein amount;PTO_name=milk protein content;CMO_name=milk protein percentage;Map_Type=Genome;Model=Mendelian;Test_Base=Experiment-wise;peak_cM=52.72;Significance=Significant;P-value=<0.05;gene_ID=529395;gene_IDsrc=NCBIgene	-481882	-481922
DAPK2	ENSBTAG00000011820	10	46004745	46147029	10	Animal QTLdb	Exterior_Association	46802139	46802179	QTL_ID=44728;Name=Dairy form;Abbrev=DYF;PUBMED_ID=21831322;trait_ID=1137;trait=Dairy form;breed=holstein;FlankMarkers=rs29025964;VTO_name=back conformation trait;Map_Type=Genome;Model=Mendelian;Test_Base=Genome-wise;peak_cM=53.07;Significance=Significant;P-value=<0.05;gene_ID=530913;gene_IDsrc=NCBIgene	-797394	-797434
DAPK2	ENSBTAG00000011820	10	46004745	46147029	10	Animal QTLdb	Reproduction_Association	46802139	46802179	QTL_ID=44729;Name=Daughter pregnancy rate;Abbrev=DPR;PUBMED_ID=21831322;trait_ID=1143;trait=Daughter pregnancy rate;breed=holstein;FlankMarkers=rs29025964;VTO_name=fertility trait;Map_Type=Genome;Model=Mendelian;Test_Base=Genome-wise;peak_cM=53.07;Significance=Significant;P-value=<0.05;gene_ID=530913;gene_IDsrc=NCBIgene	-797394	-797434
DAPK2	ENSBTAG00000011820	10	46004745	46147029	10	Animal QTLdb	Exterior_Association	46802139	46802179	QTL_ID=44730;Name=Foot angle;Abbrev=FANG;PUBMED_ID=21831322;trait_ID=1101;trait=Foot angle;breed=holstein;FlankMarkers=rs29025964;VTO_name=hoof angle;Map_Type=Genome;Model=Mendelian;Test_Base=Genome-wise;peak_cM=53.07;Significance=Significant;P-value=<0.05;gene_ID=530913;gene_IDsrc=NCBIgene	-797394	-797434
DAPK2	ENSBTAG00000011820	10	46004745	46147029	10	Animal QTLdb	Production_Association	46802139	46802179	QTL_ID=44731;Name=Net merit;Abbrev=NM;PUBMED_ID=21831322;trait_ID=1265;trait=Net merit;breed=holstein;FlankMarkers=rs29025964;Map_Type=Genome;Model=Mendelian;Test_Base=Genome-wise;peak_cM=53.07;Significance=Significant;P-value=<0.05;gene_ID=530913;gene_IDsrc=NCBIgene	-797394	-797434
DAPK2	ENSBTAG00000011820	10	46004745	46147029	10	Animal QTLdb	Production_Association	46802139	46802179	QTL_ID=44732;Name=Length of productive life;Abbrev=PL;PUBMED_ID=21831322;trait_ID=1067;trait=Length of productive life;breed=holstein;FlankMarkers=rs29025964;VTO_name=life span trait;Map_Type=Genome;Model=Mendelian;Test_Base=Genome-wise;peak_cM=53.07;Significance=Significant;P-value=<0.05;gene_ID=530913;gene_IDsrc=NCBIgene	-797394	-797434
DAPK2	ENSBTAG00000011820	10	46004745	46147029	10	Animal QTLdb	Milk_Association	46802139	46802179	QTL_ID=44733;Name=Milk protein percentage;Abbrev=PP;PUBMED_ID=21831322;trait_ID=1041;trait=Milk protein percentage;breed=holstein;FlankMarkers=rs29025964;VTO_name=milk protein amount;PTO_name=milk protein content;CMO_name=milk protein percentage;Map_Type=Genome;Model=Mendelian;Test_Base=Genome-wise;peak_cM=53.07;Significance=Significant;P-value=<0.05;gene_ID=530913;gene_IDsrc=NCBIgene	-797394	-797434
DAPK2	ENSBTAG00000011820	10	46004745	46147029	10	Animal QTLdb	Exterior_Association	46802139	46802179	QTL_ID=44734;Name=Rear leg set;Abbrev=RLEGS;PUBMED_ID=21831322;trait_ID=1173;trait=Rear leg set;breed=holstein;FlankMarkers=rs29025964;VTO_name=hindlimb conformation trait;Map_Type=Genome;Model=Mendelian;Test_Base=Genome-wise;peak_cM=53.07;Significance=Significant;P-value=<0.05;gene_ID=530913;gene_IDsrc=NCBIgene	-797394	-797434
DAPK2	ENSBTAG00000011820	10	46004745	46147029	10	Animal QTLdb	Reproduction_Association	46802139	46802179	QTL_ID=44735;Name=Calving ease;Abbrev=CALEASE;PUBMED_ID=21831322;trait_ID=1073;trait=Calving ease;breed=holstein;FlankMarkers=rs29025964;VTO_name=parturition trait;Map_Type=Genome;Model=Mendelian;Test_Base=Genome-wise;peak_cM=53.07;Significance=Significant;P-value=<0.05;gene_ID=530913;gene_IDsrc=NCBIgene	-797394	-797434
DAPK2	ENSBTAG00000011820	10	46004745	46147029	10	Animal QTLdb	Health_Association	46802139	46802179	QTL_ID=44736;Name=Somatic cell score;Abbrev=SCS;PUBMED_ID=21831322;trait_ID=1005;trait=Somatic cell score;breed=holstein;FlankMarkers=rs29025964;VTO_name=milk somatic cell quantity;PTO_name=milk somatic cell count;CMO_name=milk somatic cell score;Map_Type=Genome;Model=Mendelian;Test_Base=Genome-wise;peak_cM=53.07;Significance=Significant;P-value=<0.05;gene_ID=530913;gene_IDsrc=NCBIgene	-797394	-797434
DAPK2	ENSBTAG00000011820	10	46004745	46147029	10	Animal QTLdb	Reproduction_Association	46802139	46802179	QTL_ID=44737;Name=Stillbirth;Abbrev=SB;PUBMED_ID=21831322;trait_ID=1153;trait=Stillbirth;breed=holstein;FlankMarkers=rs29025964;VTO_name=stillborn offspring quantity;Map_Type=Genome;Model=Mendelian;Test_Base=Genome-wise;peak_cM=53.07;Significance=Significant;P-value=<0.05;gene_ID=530913;gene_IDsrc=NCBIgene	-797394	-797434
PPARG	ENSBTAG00000001333	22	57367072	57432321	22	Animal QTLdb	Production_Association	57059867	57059907	QTL_ID=131326;Name=Residual feed intake;Abbrev=RFI;PUBMED_ID=28521758;trait_ID=1164;trait=Residual feed intake;breed=simmental,Angus;FlankMarkers=rs108942504;CMO_name=residual feed intake;Map_Type=Genome;Model=Mendelian;Test_Base=Comparison-wise;Significance=Significant;P-value=2.13E-05;Variance=0.015	307205	307165
PPARG	ENSBTAG00000001333	22	57367072	57432321	22	Animal QTLdb	Production_Association	57055722	57055762	QTL_ID=131327;Name=Residual feed intake;Abbrev=RFI;PUBMED_ID=28521758;trait_ID=1164;trait=Residual feed intake;breed=simmental,Angus;FlankMarkers=rs137079604;CMO_name=residual feed intake;Map_Type=Genome;Model=Mendelian;Test_Base=Comparison-wise;Significance=Significant;P-value=2.13E-05;Variance=0.015	311350	311310
PPARG	ENSBTAG00000001333	22	57367072	57432321	22	Animal QTLdb	Production_Association	57059313	57059353	QTL_ID=131328;Name=Residual feed intake;Abbrev=RFI;PUBMED_ID=28521758;trait_ID=1164;trait=Residual feed intake;breed=simmental,Angus;FlankMarkers=rs43563313;CMO_name=residual feed intake;Map_Type=Genome;Model=Mendelian;Test_Base=Comparison-wise;Significance=Significant;P-value=2.13E-05;Variance=0.015	307759	307719
PPARG	ENSBTAG00000001333	22	57367072	57432321	22	Animal QTLdb	Production_Association	57040063	57040103	QTL_ID=131331;Name=Residual feed intake;Abbrev=RFI;PUBMED_ID=28521758;trait_ID=1164;trait=Residual feed intake;breed=simmental,Angus;FlankMarkers=rs134007940;CMO_name=residual feed intake;Map_Type=Genome;Model=Mendelian;Test_Base=Comparison-wise;Significance=Significant;P-value=2.72E-05;Variance=0.015	327009	326969
PPARG	ENSBTAG00000001333	22	57367072	57432321	22	Animal QTLdb	Reproduction_Association	57811676	57811716	QTL_ID=107215;Name=Conception rate;Abbrev=CONCRATE;PUBMED_ID=27209127;trait_ID=1075;trait=Conception rate;breed=holstein;FlankMarkers=rs43193278;VTO_name=fertility trait;Map_Type=Genome;Model=Mendelian;Test_Base=Comparison-wise;Significance=Significant;P-value=3.82E-05	-444604	-444644
PPARG	ENSBTAG00000001333	22	57367072	57432321	22	Animal QTLdb	Reproduction_Association	57811676	57811716	QTL_ID=107038;Name=Daughter pregnancy rate;Abbrev=DPR;PUBMED_ID=27209127;trait_ID=1143;trait=Daughter pregnancy rate;breed=holstein;FlankMarkers=rs43193278;VTO_name=fertility trait;Map_Type=Genome;Model=Mendelian;Test_Base=Comparison-wise;Significance=Significant;P-value=7.60E-05	-444604	-444644
PPARG	ENSBTAG00000001333	22	57367072	57432321	22	Animal QTLdb	Production_Association	57103639	57103679	QTL_ID=65301;Name=Body weight (mature);Abbrev=MWT;PUBMED_ID=26445451;trait_ID=1271;trait=Body weight (mature);breed=brahman;FlankMarkers=rs110600421;VTO_name=body mass;CMO_name=body weight;Map_Type=Genome;Model=Mendelian;Test_Base=Experiment-wise;Significance=Significant;P-value=<0.05;Variance=0.49	263433	263393
PPARG	ENSBTAG00000001333	22	57367072	57432321	22	Animal QTLdb	Production_Association	57930370	57930410	QTL_ID=65627;Name=Maturity rate;Abbrev=MATRATE;PUBMED_ID=26445451;trait_ID=1601;trait=Maturity rate;breed=brahman;FlankMarkers=rs42282367;VTO_name=postnatal growth trait;Map_Type=Genome;Model=Mendelian;Test_Base=Experiment-wise;Significance=Significant;P-value=<0.05;Variance=0.346141	-563298	-563338
PPARG	ENSBTAG00000001333	22	57367072	57432321	22	Animal QTLdb	Meat_and_Carcass_Association	57412705	57412745	QTL_ID=95884;Name=Oleic acid content;Abbrev=FA-C18:1;PUBMED_ID=27042330;trait_ID=1105;trait=Oleic acid content;breed=hereford,limousin,Angus;FlankMarkers=rs41610552;PTO_name=meat fatty acid cis-9-C18:1 content;Map_Type=Genome;Model=Mendelian;Test_Base=-;Significance=Significant;Variance=2.09;Dominance_Effect=0.888;Additive_Effect=0.240;gene_ID=281993;gene_IDsrc=NCBIgene	-45633	-45673
PPARG	ENSBTAG00000001333	22	57367072	57432321	22	Animal QTLdb	Meat_and_Carcass_Association	57468337	57468377	QTL_ID=95885;Name=Stearic acid content;Abbrev=FA-C18:0;PUBMED_ID=27042330;trait_ID=1104;trait=Stearic acid content;breed=hereford,limousin,Angus;FlankMarkers=rs42016945;PTO_name=meat fatty acid C18:0 content;Map_Type=Genome;Model=Mendelian;Test_Base=-;Significance=Significant;Variance=0.80;Dominance_Effect=-0.622;Additive_Effect=0.160;gene_ID=281993;gene_IDsrc=NCBIgene	-101265	-101305
PPARG	ENSBTAG00000001333	22	57367072	57432321	22	Animal QTLdb	Exterior_QTL	57454096	58423307	QTL_ID=106615;Name=Udder swelling score;Abbrev=USS;PUBMED_ID=27328805;trait_ID=1637;trait=Udder swelling score;breed=blonde d'aquitaine;FlankMarkers;Map_Type=Genome;Model=Mendelian;Test_Base=Experiment-wise;peak_cM=86.78;Significance=Significant;Bayes-value=270.43	-87024	-1056235
PPARG	ENSBTAG00000001333	22	57367072	57432321	22	Animal QTLdb	Health_QTL	57035240	57800571	QTL_ID=24041;Name=Infectious bovine keratoconjunctivitis susceptibility;Abbrev=IBK;PUBMED_ID=23530766;trait_ID=1245;trait=Infectious bovine keratoconjunctivitis susceptibility;breed=Angus;FlankMarkers=rs109997561,rs110947166;CMO_name=disease process measurement;Map_Type=Genome;Model=Mendelian;peak_cM=87.46;Significance=Significant;Variance=0.82;gene_IDsrc=HGNC	331832	-433499
PPARG	ENSBTAG00000001333	22	57367072	57432321	22	Animal QTLdb	Health_QTL	57035240	57800571	QTL_ID=24049;Name=Infectious bovine keratoconjunctivitis susceptibility;Abbrev=IBK;PUBMED_ID=23530766;trait_ID=1245;trait=Infectious bovine keratoconjunctivitis susceptibility;breed=Angus;FlankMarkers=rs109997561,rs110947166;CMO_name=disease process measurement;Map_Type=Genome;Model=Mendelian;peak_cM=87.46;Significance=Significant;Variance=0.92;gene_IDsrc=HGNC	331832	-433499
PPARG	ENSBTAG00000001333	22	57367072	57432321	22	Animal QTLdb	Production_Association	56448102	56448142	QTL_ID=51840;Name=Body depth;Abbrev=BD;PUBMED_ID=21831322;trait_ID=1131;trait=Body depth;breed=holstein;FlankMarkers=rs109601002;VTO_name=chest depth;Map_Type=Genome;Model=Mendelian;Test_Base=Genome-wise;peak_cM=88.40;Significance=Significant;P-value=<0.05;gene_ID=514330;gene_IDsrc=NCBIgene	918970	918930
PPARG	ENSBTAG00000001333	22	57367072	57432321	22	Animal QTLdb	Reproduction_Association	56448102	56448142	QTL_ID=51841;Name=Calving ease (maternal);Abbrev=CALEASE;PUBMED_ID=21831322;trait_ID=1274;trait=Calving ease (maternal);breed=holstein;FlankMarkers=rs109601002;VTO_name=parturition trait;Map_Type=Genome;Model=Mendelian;Test_Base=Genome-wise;peak_cM=88.40;Significance=Significant;P-value=<0.05;gene_ID=514330;gene_IDsrc=NCBIgene	918970	918930
PPARG	ENSBTAG00000001333	22	57367072	57432321	22	Animal QTLdb	Production_Association	56448102	56448142	QTL_ID=51842;Name=PTA type;Abbrev=PTAT;PUBMED_ID=21831322;trait_ID=1066;trait=PTA type;breed=holstein;FlankMarkers=rs109601002;VTO_name=body conformation trait;Map_Type=Genome;Model=Mendelian;Test_Base=Genome-wise;peak_cM=88.40;Significance=Significant;P-value=<0.05;gene_ID=514330;gene_IDsrc=NCBIgene	918970	918930
PPARG	ENSBTAG00000001333	22	57367072	57432321	22	Animal QTLdb	Exterior_Association	56448102	56448142	QTL_ID=51843;Name=Teat placement;Abbrev=TPL;PUBMED_ID=21831322;trait_ID=1095;trait=Teat placement;breed=holstein;FlankMarkers=rs109601002;VTO_name=udder morphology trait;CMO_name=interteat distance;Map_Type=Genome;Model=Mendelian;Test_Base=Genome-wise;peak_cM=88.40;Significance=Significant;P-value=<0.05;gene_ID=514330;gene_IDsrc=NCBIgene	918970	918930
PPARG	ENSBTAG00000001333	22	57367072	57432321	22	Animal QTLdb	Exterior_Association	56448102	56448142	QTL_ID=51844;Name=Udder attachment;Abbrev=UA;PUBMED_ID=21831322;trait_ID=1133;trait=Udder attachment;breed=holstein;FlankMarkers=rs109601002;VTO_name=udder morphology trait;Map_Type=Genome;Model=Mendelian;Test_Base=Genome-wise;peak_cM=88.40;Significance=Significant;P-value=<0.05;gene_ID=514330;gene_IDsrc=NCBIgene	918970	918930
PPARG	ENSBTAG00000001333	22	57367072	57432321	22	Animal QTLdb	Exterior_Association	56448102	56448142	QTL_ID=51845;Name=Teat placement;Abbrev=TPL;PUBMED_ID=21831322;trait_ID=1095;trait=Teat placement;breed=holstein;FlankMarkers=rs109601002;VTO_name=udder morphology trait;CMO_name=interteat distance;Map_Type=Genome;Model=Mendelian;Test_Base=Genome-wise;peak_cM=88.40;Significance=Significant;P-value=<0.05;gene_ID=514330;gene_IDsrc=NCBIgene	918970	918930
PPARG	ENSBTAG00000001333	22	57367072	57432321	22	Animal QTLdb	Health_Association	56448102	56448142	QTL_ID=51846;Name=Somatic cell score;Abbrev=SCS;PUBMED_ID=21831322;trait_ID=1005;trait=Somatic cell score;breed=holstein;FlankMarkers=rs109601002;VTO_name=milk somatic cell quantity;PTO_name=milk somatic cell count;CMO_name=milk somatic cell score;Map_Type=Genome;Model=Mendelian;Test_Base=Genome-wise;peak_cM=88.40;Significance=Significant;P-value=<0.05;gene_ID=514330;gene_IDsrc=NCBIgene	918970	918930
PPARG	ENSBTAG00000001333	22	57367072	57432321	22	Animal QTLdb	Exterior_Association	56448102	56448142	QTL_ID=51847;Name=Strength;Abbrev=STR;PUBMED_ID=21831322;trait_ID=1135;trait=Strength;breed=holstein;FlankMarkers=rs109601002;VTO_name=chest width;Map_Type=Genome;Model=Mendelian;Test_Base=Genome-wise;peak_cM=88.40;Significance=Significant;P-value=<0.05;gene_ID=514330;gene_IDsrc=NCBIgene	918970	918930
PPARG	ENSBTAG00000001333	22	57367072	57432321	22	Animal QTLdb	Exterior_Association	56448102	56448142	QTL_ID=51848;Name=Udder cleft;Abbrev=UC;PUBMED_ID=21831322;trait_ID=1130;trait=Udder cleft;breed=holstein;FlankMarkers=rs109601002;VTO_name=udder cleft morphology trait;Map_Type=Genome;Model=Mendelian;Test_Base=Genome-wise;peak_cM=88.40;Significance=Significant;P-value=<0.05;gene_ID=514330;gene_IDsrc=NCBIgene	918970	918930
PPARG	ENSBTAG00000001333	22	57367072	57432321	22	Animal QTLdb	Exterior_Association	56448102	56448142	QTL_ID=51849;Name=Udder depth;Abbrev=UDPTH;PUBMED_ID=21831322;trait_ID=1098;trait=Udder depth;breed=holstein;FlankMarkers=rs109601002;VTO_name=udder height, floor to tarsal joint;Map_Type=Genome;Model=Mendelian;Test_Base=Genome-wise;peak_cM=88.40;Significance=Significant;P-value=<0.05;gene_ID=514330;gene_IDsrc=NCBIgene	918970	918930
PPARG	ENSBTAG00000001333	22	57367072	57432321	22	Animal QTLdb	Production_Association	56526442	56526482	QTL_ID=21090;Name=Residual feed intake;Abbrev=RFI;PUBMED_ID=22497295;trait_ID=1164;trait=Residual feed intake;breed=Angus;FlankMarkers=rs29013532;CMO_name=residual feed intake;Map_Type=Genome;Model=Mendelian;Test_Base=Genome-wise;peak_cM=88.52;Significance=Significant;P-value=<0.05	840630	840590
PPARG	ENSBTAG00000001333	22	57367072	57432321	22	Animal QTLdb	Production_Association	57059867	57059907	QTL_ID=23233;Name=Dry matter intake;Abbrev=DMI;PUBMED_ID=24205251;trait_ID=1165;trait=Dry matter intake;breed=simmental,Angus;FlankMarkers=rs108942504;CMO_name=dry matter intake;Map_Type=Genome;Model=Mendelian;Test_Base=Comparison-wise;peak_cM=89.36;Significance=Significant;P-value=2.26E-5;gene_ID=505490;gene_IDsrc=NCBIgene	307205	307165
PPARG	ENSBTAG00000001333	22	57367072	57432321	22	Animal QTLdb	Production_Association	57579153	57579193	QTL_ID=51850;Name=Body depth;Abbrev=BD;PUBMED_ID=21831322;trait_ID=1131;trait=Body depth;breed=holstein;FlankMarkers=rs110599639;VTO_name=chest depth;Map_Type=Genome;Model=Mendelian;Test_Base=Genome-wise;peak_cM=90.17;Significance=Significant;P-value=<0.05;gene_ID=782758;gene_IDsrc=NCBIgene	-212081	-212121
PPARG	ENSBTAG00000001333	22	57367072	57432321	22	Animal QTLdb	Exterior_Association	57579153	57579193	QTL_ID=51851;Name=Dairy form;Abbrev=DYF;PUBMED_ID=21831322;trait_ID=1137;trait=Dairy form;breed=holstein;FlankMarkers=rs110599639;VTO_name=back conformation trait;Map_Type=Genome;Model=Mendelian;Test_Base=Genome-wise;peak_cM=90.17;Significance=Significant;P-value=<0.05;gene_ID=782758;gene_IDsrc=NCBIgene	-212081	-212121
PPARG	ENSBTAG00000001333	22	57367072	57432321	22	Animal QTLdb	Production_Association	57579153	57579193	QTL_ID=51852;Name=PTA type;Abbrev=PTAT;PUBMED_ID=21831322;trait_ID=1066;trait=PTA type;breed=holstein;FlankMarkers=rs110599639;VTO_name=body conformation trait;Map_Type=Genome;Model=Mendelian;Test_Base=Genome-wise;peak_cM=90.17;Significance=Significant;P-value=<0.05;gene_ID=782758;gene_IDsrc=NCBIgene	-212081	-212121
PPARG	ENSBTAG00000001333	22	57367072	57432321	22	Animal QTLdb	Exterior_Association	57579153	57579193	QTL_ID=51853;Name=Teat placement;Abbrev=TPL;PUBMED_ID=21831322;trait_ID=1095;trait=Teat placement;breed=holstein;FlankMarkers=rs110599639;VTO_name=udder morphology trait;CMO_name=interteat distance;Map_Type=Genome;Model=Mendelian;Test_Base=Genome-wise;peak_cM=90.17;Significance=Significant;P-value=<0.05;gene_ID=782758;gene_IDsrc=NCBIgene	-212081	-212121
PPARG	ENSBTAG00000001333	22	57367072	57432321	22	Animal QTLdb	Production_Association	57579153	57579193	QTL_ID=51854;Name=Rump width;Abbrev=RUMWD;PUBMED_ID=21831322;trait_ID=1150;trait=Rump width;breed=holstein;FlankMarkers=rs110599639;VTO_name=rump width;Map_Type=Genome;Model=Mendelian;Test_Base=Genome-wise;peak_cM=90.17;Significance=Significant;P-value=<0.05;gene_ID=782758;gene_IDsrc=NCBIgene	-212081	-212121
PPARG	ENSBTAG00000001333	22	57367072	57432321	22	Animal QTLdb	Reproduction_Association	57579153	57579193	QTL_ID=51855;Name=Calving ease;Abbrev=CALEASE;PUBMED_ID=21831322;trait_ID=1073;trait=Calving ease;breed=holstein;FlankMarkers=rs110599639;VTO_name=parturition trait;Map_Type=Genome;Model=Mendelian;Test_Base=Genome-wise;peak_cM=90.17;Significance=Significant;P-value=<0.05;gene_ID=782758;gene_IDsrc=NCBIgene	-212081	-212121
PPARG	ENSBTAG00000001333	22	57367072	57432321	22	Animal QTLdb	Reproduction_Association	57579153	57579193	QTL_ID=51856;Name=Stillbirth;Abbrev=SB;PUBMED_ID=21831322;trait_ID=1153;trait=Stillbirth;breed=holstein;FlankMarkers=rs110599639;VTO_name=stillborn offspring quantity;Map_Type=Genome;Model=Mendelian;Test_Base=Genome-wise;peak_cM=90.17;Significance=Significant;P-value=<0.05;gene_ID=782758;gene_IDsrc=NCBIgene	-212081	-212121
PPARG	ENSBTAG00000001333	22	57367072	57432321	22	Animal QTLdb	Exterior_Association	57579153	57579193	QTL_ID=51857;Name=Stature;Abbrev=STA;PUBMED_ID=21831322;trait_ID=1134;trait=Stature;breed=holstein;FlankMarkers=rs110599639;VTO_name=body height;Map_Type=Genome;Model=Mendelian;Test_Base=Genome-wise;peak_cM=90.17;Significance=Significant;P-value=<0.05;gene_ID=782758;gene_IDsrc=NCBIgene	-212081	-212121
PPARG	ENSBTAG00000001333	22	57367072	57432321	22	Animal QTLdb	Exterior_Association	57579153	57579193	QTL_ID=51858;Name=Strength;Abbrev=STR;PUBMED_ID=21831322;trait_ID=1135;trait=Strength;breed=holstein;FlankMarkers=rs110599639;VTO_name=chest width;Map_Type=Genome;Model=Mendelian;Test_Base=Genome-wise;peak_cM=90.17;Significance=Significant;P-value=<0.05;gene_ID=782758;gene_IDsrc=NCBIgene	-212081	-212121
PPARG	ENSBTAG00000001333	22	57367072	57432321	22	Animal QTLdb	Exterior_Association	57579153	57579193	QTL_ID=51859;Name=Udder cleft;Abbrev=UC;PUBMED_ID=21831322;trait_ID=1130;trait=Udder cleft;breed=holstein;FlankMarkers=rs110599639;VTO_name=udder cleft morphology trait;Map_Type=Genome;Model=Mendelian;Test_Base=Genome-wise;peak_cM=90.17;Significance=Significant;P-value=<0.05;gene_ID=782758;gene_IDsrc=NCBIgene	-212081	-212121
PPARG	ENSBTAG00000001333	22	57367072	57432321	22	Animal QTLdb	Reproduction_Association	57770441	57770481	QTL_ID=51860;Name=Daughter pregnancy rate;Abbrev=DPR;PUBMED_ID=21831322;trait_ID=1143;trait=Daughter pregnancy rate;breed=holstein;FlankMarkers=rs109030211;VTO_name=fertility trait;Map_Type=Genome;Model=Mendelian;Test_Base=Genome-wise;peak_cM=90.47;Significance=Significant;P-value=<0.05	-403369	-403409
PPARG	ENSBTAG00000001333	22	57367072	57432321	22	Animal QTLdb	Production_Association	57770441	57770481	QTL_ID=51861;Name=Net merit;Abbrev=NM;PUBMED_ID=21831322;trait_ID=1265;trait=Net merit;breed=holstein;FlankMarkers=rs109030211;Map_Type=Genome;Model=Mendelian;Test_Base=Genome-wise;peak_cM=90.47;Significance=Significant;P-value=<0.05	-403369	-403409
PPARG	ENSBTAG00000001333	22	57367072	57432321	22	Animal QTLdb	Production_Association	57770441	57770481	QTL_ID=51862;Name=Length of productive life;Abbrev=PL;PUBMED_ID=21831322;trait_ID=1067;trait=Length of productive life;breed=holstein;FlankMarkers=rs109030211;VTO_name=life span trait;Map_Type=Genome;Model=Mendelian;Test_Base=Genome-wise;peak_cM=90.47;Significance=Significant;P-value=<0.05	-403369	-403409
PPARG	ENSBTAG00000001333	22	57367072	57432321	22	Animal QTLdb	Exterior_Association	57770441	57770481	QTL_ID=51863;Name=Rump angle;Abbrev=RANG;PUBMED_ID=21831322;trait_ID=1138;trait=Rump angle;breed=holstein;FlankMarkers=rs109030211;VTO_name=rump angle;Map_Type=Genome;Model=Mendelian;Test_Base=Genome-wise;peak_cM=90.47;Significance=Significant;P-value=<0.05	-403369	-403409
PPARG	ENSBTAG00000001333	22	57367072	57432321	22	Animal QTLdb	Reproduction_Association	57770441	57770481	QTL_ID=51864;Name=Calving ease;Abbrev=CALEASE;PUBMED_ID=21831322;trait_ID=1073;trait=Calving ease;breed=holstein;FlankMarkers=rs109030211;VTO_name=parturition trait;Map_Type=Genome;Model=Mendelian;Test_Base=Genome-wise;peak_cM=90.47;Significance=Significant;P-value=<0.05	-403369	-403409
PPARG	ENSBTAG00000001333	22	57367072	57432321	22	Animal QTLdb	Health_Association	57770441	57770481	QTL_ID=51865;Name=Somatic cell score;Abbrev=SCS;PUBMED_ID=21831322;trait_ID=1005;trait=Somatic cell score;breed=holstein;FlankMarkers=rs109030211;VTO_name=milk somatic cell quantity;PTO_name=milk somatic cell count;CMO_name=milk somatic cell score;Map_Type=Genome;Model=Mendelian;Test_Base=Genome-wise;peak_cM=90.47;Significance=Significant;P-value=<0.05	-403369	-403409
PPARG	ENSBTAG00000001333	22	57367072	57432321	22	Animal QTLdb	Exterior_Association	57770441	57770481	QTL_ID=51866;Name=Teat length;Abbrev=TLGTH;PUBMED_ID=21831322;trait_ID=1096;trait=Teat length;breed=holstein;FlankMarkers=rs109030211;VTO_name=nipple length;CMO_name=teat length;Map_Type=Genome;Model=Mendelian;Test_Base=Genome-wise;peak_cM=90.47;Significance=Significant;P-value=<0.05	-403369	-403409
PPARG	ENSBTAG00000001333	22	57367072	57432321	22	Animal QTLdb	Production_Association	58099522	58099562	QTL_ID=23913;Name=Residual feed intake;Abbrev=RFI;PUBMED_ID=23851991;trait_ID=1164;trait=Residual feed intake;FlankMarkers=rs111018193;CMO_name=residual feed intake;Map_Type=Genome;Model=Mendelian;Test_Base=Comparison-wise;peak_cM=90.99;Significance=Significant;P-value=<0.001	-732450	-732490
PPARG	ENSBTAG00000001333	22	57367072	57432321	22	Animal QTLdb	Meat_and_Carcass_Association	58155739	58155779	QTL_ID=56193;Name=Subcutaneous rump fat thickness;Abbrev=SCFR;PUBMED_ID=26016521;trait_ID=1260;trait=Subcutaneous rump fat thickness;breed=nelore;FlankMarkers=rs42284172;VTO_name=subcutaneous adipose thickness;Map_Type=Genome;Model=Mendelian;Test_Base=Experiment-wise;peak_cM=91.07;Significance=Significant;P-value=<0.05	-788667	-788707
PPARG	ENSBTAG00000001333	22	57367072	57432321	22	Animal QTLdb	Meat_and_Carcass_Association	58294214	58294254	QTL_ID=56158;Name=Fat thickness at the 12th rib;Abbrev=FATTH;PUBMED_ID=26016521;trait_ID=1275;trait=Fat thickness at the 12th rib;breed=nelore;FlankMarkers=rs135411488;VTO_name=subcutaneous adipose thickness;CMO_name=back fat thickness;Map_Type=Genome;Model=Mendelian;Test_Base=Experiment-wise;peak_cM=91.29;Significance=Significant;P-value=<0.05	-927142	-927182
PPARG	ENSBTAG00000001333	22	57367072	57432321	22	Animal QTLdb	Meat_and_Carcass_Association	58306907	58306947	QTL_ID=56159;Name=Fat thickness at the 12th rib;Abbrev=FATTH;PUBMED_ID=26016521;trait_ID=1275;trait=Fat thickness at the 12th rib;breed=nelore;FlankMarkers=rs133036606;VTO_name=subcutaneous adipose thickness;CMO_name=back fat thickness;Map_Type=Genome;Model=Mendelian;Test_Base=Experiment-wise;peak_cM=91.31;Significance=Significant;P-value=<0.05	-939835	-939875
PGAM2	ENSBTAG00000014547	22	370971	373326	22	Animal QTLdb	Milk_Association	937708	937748	QTL_ID=114845;Name=Milk glycosylated kappa-casein percentage;Abbrev=MGKCASP;PUBMED_ID=27485317;trait_ID=1638;trait=Milk glycosylated kappa-casein percentage;breed=holstein;FlankMarkers=rs42349576;Map_Type=Genome;Model=Mendelian;Test_Base=Experiment-wise;Significance=Significant;P-value=0.0003	-566737	-566777
PGAM2	ENSBTAG00000014547	22	370971	373326	22	Animal QTLdb	Production_QTL	0	100	QTL_ID=5452;Name=Veterinary treatments;Abbrev=VT;PUBMED_ID=14762087;trait_ID=1069;trait=Veterinary treatments;breed=ayrshire;FlankMarkers;Map_Type=Linkage;Model=Mendelian;Test_Base=Genome-wise;peak_cM=-8.7;Significance=Significant;P-value=<0.01;F-Stat=4.18	370971	370871
PGAM2	ENSBTAG00000014547	22	370971	373326	22	Animal QTLdb	Milk_QTL	0	100	QTL_ID=3451;Name=Milk protein yield;Abbrev=PY;PUBMED_ID=12605852;trait_ID=1042;trait=Milk protein yield;FlankMarkers=CSSM026;VTO_name=milk protein amount;PTO_name=milk protein yield;CMO_name=milk protein yield;Map_Type=Linkage;P-value=0.027	370971	370871
PGAM2	ENSBTAG00000014547	22	370971	373326	22	Animal QTLdb	Health_QTL	0	100	QTL_ID=2463;Name=Somatic cell score;Abbrev=SCS;PUBMED_ID=11015574;trait_ID=1005;trait=Somatic cell score;FlankMarkers=CSSM26;VTO_name=milk somatic cell quantity;PTO_name=milk somatic cell count;CMO_name=milk somatic cell score;Map_Type=Linkage;P-value=0.0025	370971	370871
PGAM2	ENSBTAG00000014547	22	370971	373326	22	Animal QTLdb	Exterior_QTL	0	100	QTL_ID=1629;Name=Udder cleft;Abbrev=UC;PUBMED_ID=16230715;trait_ID=1130;trait=Udder cleft;FlankMarkers=CSSM26;VTO_name=udder cleft morphology trait;Map_Type=Linkage;F-Stat=3.13	370971	370871
PGAM2	ENSBTAG00000014547	22	370971	373326	22	Animal QTLdb	Exterior_QTL	0	100	QTL_ID=1630;Name=Udder composite index;Abbrev=UCI;PUBMED_ID=16230715;trait_ID=1140;trait=Udder composite index;FlankMarkers=CSSM26;VTO_name=udder morphology trait;Map_Type=Linkage;F-Stat=2.78	370971	370871
PGAM2	ENSBTAG00000014547	22	370971	373326	22	Animal QTLdb	Reproduction_QTL	0	100	QTL_ID=9923;Name=Semen volume;Abbrev=SEMVOL;PUBMED_ID=19630877;trait_ID=1241;trait=Semen volume;breed=holstein;FlankMarkers=CSSM026;CMO_name=semen volume;Map_Type=Linkage;Model=Mendelian;Test_Base=Comparison-wise;peak_cM=1;Significance=Significant;P-value=0.0248;Likelihood_Ratio=7.39	370971	370871
PGAM2	ENSBTAG00000014547	22	370971	373326	22	Animal QTLdb	Milk_QTL	0	100	QTL_ID=10183;Name=Milk protein yield (daughter deviation);Abbrev=DDPY;PUBMED_ID=12487475;trait_ID=1157;trait=Milk protein yield (daughter deviation);breed=holstein;FlankMarkers=CSSM026;VTO_name=milk protein amount;PTO_name=milk protein yield;Map_Type=Linkage;Model=Mendelian;Test_Base=Comparison-wise;peak_cM=1.13;Significance=Significant;P-value=0.00067;Additive_Effect=-6.5	370971	370871
PGAM2	ENSBTAG00000014547	22	370971	373326	22	Animal QTLdb	Milk_QTL	0	100	QTL_ID=10324;Name=Milk protein yield;Abbrev=PY;PUBMED_ID=15377635;trait_ID=1042;trait=Milk protein yield;breed=holstein;FlankMarkers=CSSM026;VTO_name=milk protein amount;PTO_name=milk protein yield;CMO_name=milk protein yield;Map_Type=Linkage;Model=n/a;peak_cM=1.13;Significance=Significant;P-value=0.008	370971	370871
PGAM2	ENSBTAG00000014547	22	370971	373326	22	Animal QTLdb	Reproduction_QTL	0	100	QTL_ID=10325;Name=Non-return rate;Abbrev=NRR;PUBMED_ID=15377635;trait_ID=1148;trait=Non-return rate;breed=holstein;FlankMarkers=CSSM026;VTO_name=fertility trait;Map_Type=Linkage;Model=n/a;peak_cM=1.13;Significance=Significant;P-value=0.008	370971	370871
PGAM2	ENSBTAG00000014547	22	370971	373326	22	Animal QTLdb	Milk_QTL	0	100	QTL_ID=10326;Name=Milk fat yield;Abbrev=FY;PUBMED_ID=15377635;trait_ID=1039;trait=Milk fat yield;breed=holstein;FlankMarkers=CSSM026;VTO_name=milk fat amount;PTO_name=milk fat yield;CMO_name=milk fat yield;Map_Type=Linkage;Model=n/a;peak_cM=1.13;Significance=Significant;P-value=0.006	370971	370871
PGAM2	ENSBTAG00000014547	22	370971	373326	22	Animal QTLdb	Reproduction_QTL	0	100	QTL_ID=10327;Name=Non-return rate;Abbrev=NRR;PUBMED_ID=15377635;trait_ID=1148;trait=Non-return rate;breed=holstein;FlankMarkers=CSSM026;VTO_name=fertility trait;Map_Type=Linkage;Model=n/a;peak_cM=1.13;Significance=Significant;P-value=0.006	370971	370871
PGAM2	ENSBTAG00000014547	22	370971	373326	22	Animal QTLdb	Production_Association	892766	892806	QTL_ID=57070;Name=Body weight (weaning);Abbrev=WWT;PUBMED_ID=26198337;trait_ID=1063;trait=Body weight (weaning);breed=charolais;FlankMarkers=rs385131275;VTO_name=body mass;CMO_name=body weight;Map_Type=Genome;Model=Mendelian;Test_Base=-;peak_cM=1.40;Significance=Significant;P-value=0.0059;gene_ID=407217;gene_IDsrc=NCBIgene	-521795	-521835
PGAM2	ENSBTAG00000014547	22	370971	373326	22	Animal QTLdb	Meat_and_Carcass_QTL	0	100	QTL_ID=11136;Name=Longissimus muscle area;Abbrev=LMA;PUBMED_ID=20477797;trait_ID=1090;trait=Longissimus muscle area;breed=Angus;FlankMarkers=CSSM026,INRA026,INRA026;VTO_name=longissimus thoracis muscle area;Map_Type=Linkage;Model=Mendelian;Test_Base=Chromosome-wise;peak_cM=2.86;Significance=Significant;P-value=0.002137962090;Dominance_Effect=0.004	370971	370871
PGAM2	ENSBTAG00000014547	22	370971	373326	22	Animal QTLdb	Milk_QTL	0	100	QTL_ID=4753;Name=Milk yield;Abbrev=MY;PUBMED_ID=18218765;trait_ID=1044;trait=Milk yield;FlankMarkers;VTO_name=milk amount;CMO_name=milk yield;Map_Type=Linkage;Model=Mendelian;Test_Base=Comparison-wise;peak_cM=2.9;Significance=Significant;P-value=0.0242	370971	370871
PGAM2	ENSBTAG00000014547	22	370971	373326	22	Animal QTLdb	Milk_QTL	0	100	QTL_ID=4808;Name=Milk protein percentage;Abbrev=PP;PUBMED_ID=18218765;trait_ID=1041;trait=Milk protein percentage;FlankMarkers;VTO_name=milk protein amount;PTO_name=milk protein content;CMO_name=milk protein percentage;Map_Type=Linkage;Model=Mendelian;Test_Base=Comparison-wise;peak_cM=2.9;Significance=Significant;P-value=0.000157;Additive_Effect=0.61	370971	370871
PGAM2	ENSBTAG00000014547	22	370971	373326	22	Animal QTLdb	Meat_and_Carcass_QTL	0	100	QTL_ID=6286;Name=Pelvic area;Abbrev=PELAR;PUBMED_ID=19422365;trait_ID=1221;trait=Pelvic area;breed=jersey,limousin;FlankMarkers;VTO_name=pelvic girdle morphology trait;Map_Type=Linkage;Model=Mendelian;Test_Base=Genome-wise;peak_cM=3;Significance=Significant;P-value=<0.05	370971	370871
PGAM2	ENSBTAG00000014547	22	370971	373326	22	Animal QTLdb	Meat_and_Carcass_QTL	0	100	QTL_ID=11138;Name=Marbling score;Abbrev=MARBL;PUBMED_ID=20477797;trait_ID=1027;trait=Marbling score;breed=Angus;FlankMarkers=BMS672,BMS672,BM1558;VTO_name=intramuscular adipose amount;PTO_name=intramuscular fat content;Map_Type=Linkage;Model=Mendelian;Test_Base=Chromosome-wise;peak_cM=5.79;Significance=Significant;P-value=0.002951209227;Dominance_Effect=0.0248	370971	370871
PGAM2	ENSBTAG00000014547	22	370971	373326	22	Animal QTLdb	Meat_and_Carcass_QTL	0	100	QTL_ID=11137;Name=Carcass weight;Abbrev=CWT;PUBMED_ID=20477797;trait_ID=1022;trait=Carcass weight;breed=Angus;FlankMarkers=CSSM026,BMS672,BM1558;PTO_name=dressed carcass weight;CMO_name=carcass weight;Map_Type=Linkage;Model=Mendelian;Test_Base=Chromosome-wise;peak_cM=5.79;Significance=Significant;P-value=0.001905460718;Dominance_Effect=0.0127	370971	370871
PGAM2	ENSBTAG00000014547	22	370971	373326	22	Animal QTLdb	Exterior_QTL	0	100	QTL_ID=3578;Name=Structural soundness (legs, feet, penis, and prepuce);Abbrev=SOUND;PUBMED_ID=17183116;trait_ID=1082;trait=Structural soundness (legs, feet, penis, and prepuce);FlankMarkers=INRA026,BM1558;VTO_name=body conformation trait;Map_Type=Linkage;peak_cM=8.1;Significance=Significant;P-value=<0.05	370971	370871
PGAM2	ENSBTAG00000014547	22	370971	373326	22	Animal QTLdb	Exterior_QTL	0	100	QTL_ID=10328;Name=Teat placement;Abbrev=TPL;PUBMED_ID=15377635;trait_ID=1095;trait=Teat placement;breed=holstein;FlankMarkers=CSSM026,CSSM006;VTO_name=udder morphology trait;CMO_name=interteat distance;Map_Type=Linkage;Model=n/a;peak_cM=9.12;Significance=Significant;P-value=0.010	370971	370871
PGAM2	ENSBTAG00000014547	22	370971	373326	22	Animal QTLdb	Milk_QTL	0	100	QTL_ID=10329;Name=Milk protein percentage;Abbrev=PP;PUBMED_ID=15377635;trait_ID=1041;trait=Milk protein percentage;breed=holstein;FlankMarkers=CSSM026,CSSM006;VTO_name=milk protein amount;PTO_name=milk protein content;CMO_name=milk protein percentage;Map_Type=Linkage;Model=n/a;peak_cM=9.12;Significance=Significant;P-value=0.010	370971	370871
PGAM2	ENSBTAG00000014547	22	370971	373326	22	Animal QTLdb	Exterior_QTL	0	100	QTL_ID=10372;Name=Teat placement;Abbrev=TPL;PUBMED_ID=15377635;trait_ID=1095;trait=Teat placement;breed=holstein;FlankMarkers=CSSM026,CSSM006;VTO_name=udder morphology trait;CMO_name=interteat distance;Map_Type=Linkage;Model=Mendelian;Test_Base=Chromosome-wise;peak_cM=9.12;Significance=Significant;P-value=<0.0345	370971	370871
PGAM2	ENSBTAG00000014547	22	370971	373326	22	Animal QTLdb	Production_QTL	0	100	QTL_ID=11142;Name=Body weight (weaning);Abbrev=WWT;PUBMED_ID=20477797;trait_ID=1063;trait=Body weight (weaning);breed=Angus;FlankMarkers=BM1558,BM1558,DIK2694;VTO_name=body mass;CMO_name=body weight;Map_Type=Linkage;Model=Mendelian;Test_Base=Genome-wise;peak_cM=19.05;Significance=Significant;P-value=0.015848931925;Bayes-value=6;Dominance_Effect=0.0202	370971	370871
PGAM2	ENSBTAG00000014547	22	370971	373326	22	Animal QTLdb	Reproduction_QTL	0	100	QTL_ID=11141;Name=Calving ease;Abbrev=CALEASE;PUBMED_ID=20477797;trait_ID=1073;trait=Calving ease;breed=Angus;FlankMarkers=BM1558,BM1558,DIK2694;VTO_name=parturition trait;Map_Type=Linkage;Model=Mendelian;Test_Base=Chromosome-wise;peak_cM=19.05;Significance=Significant;P-value=0.000069183097;Dominance_Effect=0.0076	370971	370871
PGAM2	ENSBTAG00000014547	22	370971	373326	22	Animal QTLdb	Production_QTL	0	100	QTL_ID=11140;Name=Body weight (birth);Abbrev=BW;PUBMED_ID=20477797;trait_ID=1054;trait=Body weight (birth);breed=Angus;FlankMarkers=BM1558,BM1558,DIK2694;VTO_name=body mass;CMO_name=body weight;Map_Type=Linkage;Model=Mendelian;Test_Base=Genome-wise;peak_cM=19.05;Significance=Significant;P-value=0.000281838293;Dominance_Effect=0.0009	370971	370871
PGAM2	ENSBTAG00000014547	22	370971	373326	22	Animal QTLdb	Production_QTL	0	100	QTL_ID=11139;Name=Body weight (yearling);Abbrev=W365;PUBMED_ID=20477797;trait_ID=1064;trait=Body weight (yearling);breed=Angus;FlankMarkers=BM1558,BM1558,BMS2573;VTO_name=body mass;CMO_name=body weight;Map_Type=Linkage;Model=Mendelian;Test_Base=Chromosome-wise;peak_cM=19.05;Significance=Significant;P-value=0.004897788194;Bayes-value=11;Dominance_Effect=0.0209	370971	370871
PGAM2	ENSBTAG00000014547	22	370971	373326	22	Animal QTLdb	Milk_QTL	0	100	QTL_ID=10166;Name=Milk fat yield (daughter deviation);Abbrev=DDF;PUBMED_ID=12487475;trait_ID=1035;trait=Milk fat yield (daughter deviation);breed=holstein;FlankMarkers;VTO_name=milk fat amount;PTO_name=milk fat yield;Map_Type=Linkage;Model=Mendelian;Test_Base=Comparison-wise;peak_cM=20.7;Significance=Significant;P-value=0.000005;Additive_Effect=-8.9	370971	370871
PGAM2	ENSBTAG00000014547	22	370971	373326	22	Animal QTLdb	Production_Association	0	100	QTL_ID=65373;Name=Body length;Abbrev=BL;PUBMED_ID=26345833;trait_ID=1114;trait=Body length;breed=Qinchuan;FlankMarkers;VTO_name=body length;CMO_name=body length;Map_Type=Linkage;Model=Mendelian;Test_Base=-;peak_cM=22.3;Significance=Significant;P-value=<0.01;gene_ID=534607;gene_IDsrc=NCBIgene	370971	370871
PGAM2	ENSBTAG00000014547	22	370971	373326	22	Animal QTLdb	Production_Association	0	100	QTL_ID=65374;Name=Rump length;Abbrev=RUMLGT;PUBMED_ID=26345833;trait_ID=1122;trait=Rump length;breed=Qinchuan;FlankMarkers;VTO_name=rump morphology trait;Map_Type=Linkage;Model=Mendelian;Test_Base=-;peak_cM=22.3;Significance=Significant;P-value=<0.05;gene_ID=534607;gene_IDsrc=NCBIgene	370971	370871
PGAM2	ENSBTAG00000014547	22	370971	373326	22	Animal QTLdb	Production_Association	0	100	QTL_ID=65375;Name=Chest depth;Abbrev=CHDPT;PUBMED_ID=26345833;trait_ID=1117;trait=Chest depth;breed=Qinchuan;FlankMarkers;VTO_name=chest depth;Map_Type=Linkage;Model=Mendelian;Test_Base=-;peak_cM=22.3;Significance=Significant;P-value=<0.01;gene_ID=534607;gene_IDsrc=NCBIgene	370971	370871
PGAM2	ENSBTAG00000014547	22	370971	373326	22	Animal QTLdb	Production_Association	0	100	QTL_ID=65376;Name=Chest girth;Abbrev=CHEGRT;PUBMED_ID=26345833;trait_ID=1124;trait=Chest girth;breed=Qinchuan;FlankMarkers;VTO_name=chest circumference;CMO_name=chest circumference;Map_Type=Linkage;Model=Mendelian;Test_Base=-;peak_cM=22.3;Significance=Significant;P-value=<0.01;gene_ID=534607;gene_IDsrc=NCBIgene	370971	370871
PGAM2	ENSBTAG00000014547	22	370971	373326	22	Animal QTLdb	Meat_and_Carcass_Association	0	100	QTL_ID=65377;Name=Longissimus muscle area;Abbrev=LMA;PUBMED_ID=26345833;trait_ID=1090;trait=Longissimus muscle area;breed=Qinchuan;FlankMarkers;VTO_name=longissimus thoracis muscle area;Map_Type=Linkage;Model=Mendelian;Test_Base=-;peak_cM=22.3;Significance=Significant;P-value=<0.05;gene_ID=534607;gene_IDsrc=NCBIgene	370971	370871
PGAM2	ENSBTAG00000014547	22	370971	373326	22	Animal QTLdb	Production_Association	0	100	QTL_ID=65378;Name=Body length;Abbrev=BL;PUBMED_ID=26345833;trait_ID=1114;trait=Body length;breed=Qinchuan;FlankMarkers;VTO_name=body length;CMO_name=body length;Map_Type=Linkage;Model=Mendelian;Test_Base=-;peak_cM=22.3;Significance=Significant;P-value=<0.05;gene_ID=534607;gene_IDsrc=NCBIgene	370971	370871
PGAM2	ENSBTAG00000014547	22	370971	373326	22	Animal QTLdb	Production_Association	0	100	QTL_ID=65379;Name=Withers height;Abbrev=WHT;PUBMED_ID=26345833;trait_ID=1112;trait=Withers height;breed=Qinchuan;FlankMarkers;VTO_name=body height;CMO_name=body height at withers;Map_Type=Linkage;Model=Mendelian;Test_Base=-;peak_cM=22.3;Significance=Significant;P-value=<0.05;gene_ID=534607;gene_IDsrc=NCBIgene	370971	370871
PGAM2	ENSBTAG00000014547	22	370971	373326	22	Animal QTLdb	Production_Association	0	100	QTL_ID=65380;Name=Hip width;Abbrev=HIPWDT;PUBMED_ID=26345833;trait_ID=1118;trait=Hip width;breed=Qinchuan;FlankMarkers;VTO_name=hip width;Map_Type=Linkage;Model=Mendelian;Test_Base=-;peak_cM=22.3;Significance=Significant;P-value=<0.05;gene_ID=534607;gene_IDsrc=NCBIgene	370971	370871
PGAM2	ENSBTAG00000014547	22	370971	373326	22	Animal QTLdb	Production_Association	0	100	QTL_ID=65381;Name=Chest depth;Abbrev=CHDPT;PUBMED_ID=26345833;trait_ID=1117;trait=Chest depth;breed=Qinchuan;FlankMarkers;VTO_name=chest depth;Map_Type=Linkage;Model=Mendelian;Test_Base=-;peak_cM=22.3;Significance=Significant;P-value=<0.01;gene_ID=534607;gene_IDsrc=NCBIgene	370971	370871
PGAM2	ENSBTAG00000014547	22	370971	373326	22	Animal QTLdb	Production_Association	0	100	QTL_ID=65382;Name=Chest girth;Abbrev=CHEGRT;PUBMED_ID=26345833;trait_ID=1124;trait=Chest girth;breed=Qinchuan;FlankMarkers;VTO_name=chest circumference;CMO_name=chest circumference;Map_Type=Linkage;Model=Mendelian;Test_Base=-;peak_cM=22.3;Significance=Significant;P-value=<0.05;gene_ID=534607;gene_IDsrc=NCBIgene	370971	370871
PGAM2	ENSBTAG00000014547	22	370971	373326	22	Animal QTLdb	Production_Association	0	100	QTL_ID=65383;Name=Rump width;Abbrev=RUMWD;PUBMED_ID=26345833;trait_ID=1150;trait=Rump width;breed=Qinchuan;FlankMarkers;VTO_name=rump width;Map_Type=Linkage;Model=Mendelian;Test_Base=-;peak_cM=22.3;Significance=Significant;P-value=<0.05;gene_ID=534607;gene_IDsrc=NCBIgene	370971	370871
PGAM2	ENSBTAG00000014547	22	370971	373326	22	Animal QTLdb	Meat_and_Carcass_Association	0	100	QTL_ID=65384;Name=Subcutaneous fat;Abbrev=SUBFAT;PUBMED_ID=26345833;trait_ID=1029;trait=Subcutaneous fat;breed=Qinchuan;FlankMarkers;VTO_name=subcutaneous adipose amount;Map_Type=Linkage;Model=Mendelian;Test_Base=-;peak_cM=22.3;Significance=Significant;P-value=<0.01;gene_ID=534607;gene_IDsrc=NCBIgene	370971	370871
PGAM2	ENSBTAG00000014547	22	370971	373326	22	Animal QTLdb	Meat_and_Carcass_Association	0	100	QTL_ID=65385;Name=Longissimus muscle area;Abbrev=LMA;PUBMED_ID=26345833;trait_ID=1090;trait=Longissimus muscle area;breed=Qinchuan;FlankMarkers;VTO_name=longissimus thoracis muscle area;Map_Type=Linkage;Model=Mendelian;Test_Base=-;peak_cM=22.3;Significance=Significant;P-value=<0.05;gene_ID=534607;gene_IDsrc=NCBIgene	370971	370871
PGAM2	ENSBTAG00000014547	22	370971	373326	22	Animal QTLdb	Production_Association	0	100	QTL_ID=65386;Name=Hip width;Abbrev=HIPWDT;PUBMED_ID=26345833;trait_ID=1118;trait=Hip width;breed=Qinchuan;FlankMarkers;VTO_name=hip width;Map_Type=Linkage;Model=Mendelian;Test_Base=-;peak_cM=22.3;Significance=Significant;P-value=<0.05;gene_ID=534607;gene_IDsrc=NCBIgene	370971	370871
PGAM2	ENSBTAG00000014547	22	370971	373326	22	Animal QTLdb	Production_Association	0	100	QTL_ID=65387;Name=Chest depth;Abbrev=CHDPT;PUBMED_ID=26345833;trait_ID=1117;trait=Chest depth;breed=Qinchuan;FlankMarkers;VTO_name=chest depth;Map_Type=Linkage;Model=Mendelian;Test_Base=-;peak_cM=22.3;Significance=Significant;P-value=<0.05;gene_ID=534607;gene_IDsrc=NCBIgene	370971	370871
PGAM2	ENSBTAG00000014547	22	370971	373326	22	Animal QTLdb	Production_Association	0	100	QTL_ID=65388;Name=Chest girth;Abbrev=CHEGRT;PUBMED_ID=26345833;trait_ID=1124;trait=Chest girth;breed=Qinchuan;FlankMarkers;VTO_name=chest circumference;CMO_name=chest circumference;Map_Type=Linkage;Model=Mendelian;Test_Base=-;peak_cM=22.3;Significance=Significant;P-value=<0.01;gene_ID=534607;gene_IDsrc=NCBIgene	370971	370871
PGAM2	ENSBTAG00000014547	22	370971	373326	22	Animal QTLdb	Meat_and_Carcass_Association	0	100	QTL_ID=65389;Name=Subcutaneous fat;Abbrev=SUBFAT;PUBMED_ID=26345833;trait_ID=1029;trait=Subcutaneous fat;breed=Qinchuan;FlankMarkers;VTO_name=subcutaneous adipose amount;Map_Type=Linkage;Model=Mendelian;Test_Base=-;peak_cM=22.3;Significance=Significant;P-value=<0.01;gene_ID=534607;gene_IDsrc=NCBIgene	370971	370871
PGAM2	ENSBTAG00000014547	22	370971	373326	22	Animal QTLdb	Meat_and_Carcass_Association	0	100	QTL_ID=65390;Name=Longissimus muscle area;Abbrev=LMA;PUBMED_ID=26345833;trait_ID=1090;trait=Longissimus muscle area;breed=Qinchuan;FlankMarkers;VTO_name=longissimus thoracis muscle area;Map_Type=Linkage;Model=Mendelian;Test_Base=-;peak_cM=22.3;Significance=Significant;P-value=<0.01;gene_ID=534607;gene_IDsrc=NCBIgene	370971	370871
PGAM2	ENSBTAG00000014547	22	370971	373326	22	Animal QTLdb	Milk_QTL	0	100	QTL_ID=2486;Name=Milk fat percentage;Abbrev=FP;PUBMED_ID=12416823;trait_ID=1037;trait=Milk fat percentage;FlankMarkers=INRA194;VTO_name=milk fat amount;PTO_name=milk fat content;CMO_name=milk fat percentage;Map_Type=Linkage;peak_cM=22.30;P-value=<0.05	370971	370871
PGAM2	ENSBTAG00000014547	22	370971	373326	22	Animal QTLdb	Meat_and_Carcass_QTL	0	100	QTL_ID=4843;Name=Moisture content;Abbrev=MOIST;PUBMED_ID=18254735;trait_ID=1180;trait=Moisture content;FlankMarkers=BMS742,BM3406;PTO_name=meat water content;Map_Type=Linkage;Model=Mendelian;Test_Base=Chromosome-wise;peak_cM=23.1;Significance=Significant;P-value=0.0005;F-Stat=10.1;Dominance_Effect=0.31;Additive_Effect=0.14	370971	370871
PGAM2	ENSBTAG00000014547	22	370971	373326	22	Animal QTLdb	Health_QTL	0	100	QTL_ID=10542;Name=Minimum packed red blood cell volume;Abbrev=PCVM;PUBMED_ID=12805560;trait_ID=1014;trait=Minimum packed red blood cell volume;breed=boran,n'dama;FlankMarkers=BMS672,BM2613;CMO_name=hematocrit;Map_Type=Linkage;Model=Mendelian;Test_Base=Chromosome-wise;peak_cM=24.90;Significance=Significant;LOD-score=1.97;P-value=0.0122;Variance=15.6;Additive_Effect=24.9	370971	370871
PGAM2	ENSBTAG00000014547	22	370971	373326	22	Animal QTLdb	Production_QTL	0	100	QTL_ID=5301;Name=Residual feed intake;Abbrev=RFI;PUBMED_ID=18791150;trait_ID=1164;trait=Residual feed intake;FlankMarkers;CMO_name=residual feed intake;Map_Type=Linkage;Model=Mendelian;Test_Base=Genome-wise;peak_cM=25.5;Significance=Significant;P-value=<0.05	370971	370871
PGAM2	ENSBTAG00000014547	22	370971	373326	22	Animal QTLdb	Production_QTL	0	100	QTL_ID=5302;Name=Residual feed intake;Abbrev=RFI;PUBMED_ID=18791150;trait_ID=1164;trait=Residual feed intake;FlankMarkers;CMO_name=residual feed intake;Map_Type=Linkage;Model=Mendelian;Test_Base=Genome-wise;peak_cM=25.5;Significance=Significant;P-value=<0.05	370971	370871
PGAM2	ENSBTAG00000014547	22	370971	373326	22	Animal QTLdb	Meat_and_Carcass_QTL	0	100	QTL_ID=12251;Name=Myristic acid content;Abbrev=FA-C14:0;PUBMED_ID=20416790;trait_ID=1200;trait=Myristic acid content;breed=charolais,holstein;FlankMarkers=BM3406,BM3628;PTO_name=meat fatty acid C14:0 content;Map_Type=Linkage;Model=Mendelian;Test_Base=Chromosome-wise;peak_cM=30.26;Significance=Significant;P-value=0.0142;F-Stat=6.29;Variance=5.57;Dominance_Effect=-0.034;Additive_Effect=-0.167	370971	370871
PGAM2	ENSBTAG00000014547	22	370971	373326	22	Animal QTLdb	Meat_and_Carcass_QTL	0	100	QTL_ID=12252;Name=Palmitic acid content;Abbrev=FA-C16:0;PUBMED_ID=20416790;trait_ID=1198;trait=Palmitic acid content;breed=charolais,holstein;FlankMarkers=BM3406,BM3628;PTO_name=meat fatty acid C16:0 content;Map_Type=Linkage;Model=Mendelian;Test_Base=Chromosome-wise;peak_cM=30.26;Significance=Significant;P-value=0.0053;F-Stat=7.12;Variance=6.30;Dominance_Effect=-0.050;Additive_Effect=-0.139	370971	370871
PGAM2	ENSBTAG00000014547	22	370971	373326	22	Animal QTLdb	Meat_and_Carcass_QTL	0	100	QTL_ID=12253;Name=Palmitoleic acid content;Abbrev=FA-C16:1;PUBMED_ID=20416790;trait_ID=1199;trait=Palmitoleic acid content;breed=charolais,holstein;FlankMarkers=BM3406,BM3628;PTO_name=meat fatty acid cis-9-C16:1 content;Map_Type=Linkage;Model=Mendelian;Test_Base=Chromosome-wise;peak_cM=30.26;Significance=Significant;P-value=0.0041;F-Stat=8.14;Variance=7.20;Dominance_Effect=-0.053;Additive_Effect=…	370971	370871
PGAM2	ENSBTAG00000014547	22	370971	373326	22	Animal QTLdb	Meat_and_Carcass_QTL	0	100	QTL_ID=12254;Name=Stearic acid content;Abbrev=FA-C18:0;PUBMED_ID=20416790;trait_ID=1104;trait=Stearic acid content;breed=charolais,holstein;FlankMarkers=BM3406,BM3628;PTO_name=meat fatty acid C18:0 content;Map_Type=Linkage;Model=Mendelian;Test_Base=Chromosome-wise;peak_cM=30.26;Significance=Significant;P-value=0.0239;F-Stat=5.74;Variance=5.08;Dominance_Effect=-0.050;Additive_Effect=-0.105	370971	370871
PGAM2	ENSBTAG00000014547	22	370971	373326	22	Animal QTLdb	Meat_and_Carcass_QTL	0	100	QTL_ID=12255;Name=Oleic acid content;Abbrev=FA-C18:1;PUBMED_ID=20416790;trait_ID=1105;trait=Oleic acid content;breed=charolais,holstein;FlankMarkers=BM3406,BM3628;PTO_name=meat fatty acid cis-9-C18:1 content;Map_Type=Linkage;Model=Mendelian;Test_Base=Chromosome-wise;peak_cM=30.26;Significance=Significant;P-value=0.0032;F-Stat=8.02;Variance=7.10;Dominance_Effect=-0.071;Additive_Effect=-0.160	370971	370871
PGAM2	ENSBTAG00000014547	22	370971	373326	22	Animal QTLdb	Meat_and_Carcass_QTL	0	100	QTL_ID=12256;Name=Conjugated linoleic acid content;Abbrev=CLAC18:2;PUBMED_ID=20416790;trait_ID=1361;trait=Conjugated linoleic acid content;breed=charolais,holstein;FlankMarkers=BM3406,BM3628;PTO_name=meat conjugated linoleic acid content;Map_Type=Linkage;Model=Mendelian;Test_Base=Chromosome-wise;peak_cM=30.26;Significance=Significant;P-value=0.008;F-Stat=6.97;Variance=6.17;Dominance_Effect=-0.001…	370971	370871
PGAM2	ENSBTAG00000014547	22	370971	373326	22	Animal QTLdb	Meat_and_Carcass_QTL	0	100	QTL_ID=12257;Name=Total fatty acid content;Abbrev=TOTFA;PUBMED_ID=20416790;trait_ID=1372;trait=Total fatty acid content;breed=charolais,holstein;FlankMarkers=BM3406,BM3628;PTO_name=meat fatty acid content;Map_Type=Linkage;Model=Mendelian;Test_Base=Chromosome-wise;peak_cM=30.26;Significance=Significant;P-value=0.0092;F-Stat=6.77;Variance=5.99;Dominance_Effect=-0.051;Additive_Effect=-0.114	370971	370871
PGAM2	ENSBTAG00000014547	22	370971	373326	22	Animal QTLdb	Meat_and_Carcass_QTL	0	100	QTL_ID=12258;Name=Saturated fatty acid content;Abbrev=SFA;PUBMED_ID=20416790;trait_ID=1190;trait=Saturated fatty acid content;breed=charolais,holstein;FlankMarkers=BM3406,BM3628;PTO_name=meat saturated fatty acid content;Map_Type=Linkage;Model=Mendelian;Test_Base=Chromosome-wise;peak_cM=30.26;Significance=Significant;P-value=0.0112;F-Stat=6.84;Variance=6.05;Dominance_Effect=-0.048;Additive_Effect…	370971	370871
PGAM2	ENSBTAG00000014547	22	370971	373326	22	Animal QTLdb	Meat_and_Carcass_QTL	0	100	QTL_ID=12259;Name=Polyunsaturated to saturated fatty acid ratio;Abbrev=RPUSFA;PUBMED_ID=20416790;trait_ID=1370;trait=Polyunsaturated to saturated fatty acid ratio;breed=charolais,polish red;FlankMarkers=BM3406,BM3628;PTO_name=meat fatty acid content;Map_Type=Linkage;Model=Mendelian;Test_Base=Chromosome-wise;peak_cM=30.26;Significance=Significant;P-value=0.012;F-Stat=6.56;Variance=5.80;Dominance_E…	370971	370871
PGAM2	ENSBTAG00000014547	22	370971	373326	22	Animal QTLdb	Milk_QTL	0	100	QTL_ID=3461;Name=Milking speed;Abbrev=MSPD;PUBMED_ID=12605852;trait_ID=1099;trait=Milking speed;FlankMarkers=CSSM006;VTO_name=milk flow trait;Map_Type=Linkage;peak_cM=31.17;P-value=0.014	370971	370871
PGAM2	ENSBTAG00000014547	22	370971	373326	22	Animal QTLdb	Production_QTL	0	100	QTL_ID=11144;Name=Height (yearling);Abbrev=YRLHT;PUBMED_ID=20477797;trait_ID=1269;trait=Height (yearling);breed=Angus;FlankMarkers=BM1558,DIK2694,DIK2694;VTO_name=body height;CMO_name=body height;Map_Type=Linkage;Model=Mendelian;Test_Base=Chromosome-wise;peak_cM=31.53;Significance=Significant;P-value=0.003548133892;Dominance_Effect=0.0794	370971	370871
PGAM2	ENSBTAG00000014547	22	370971	373326	22	Animal QTLdb	Reproduction_QTL	0	100	QTL_ID=11143;Name=Scrotal circumference;Abbrev=SCRCIR;PUBMED_ID=20477797;trait_ID=1270;trait=Scrotal circumference;breed=Angus;FlankMarkers=BM1558,DIK2694,DIK2694;VTO_name=scrotum circumference;Map_Type=Linkage;Model=Mendelian;Test_Base=Chromosome-wise;peak_cM=31.53;Significance=Significant;P-value=0.001737800829;Dominance_Effect=0.0306	370971	370871
PGAM2	ENSBTAG00000014547	22	370971	373326	22	Animal QTLdb	Meat_and_Carcass_QTL	0	100	QTL_ID=4844;Name=Intramuscular fat;Abbrev=EEF;PUBMED_ID=18254735;trait_ID=1103;trait=Intramuscular fat;FlankMarkers=BM3406,BM3628;VTO_name=intramuscular adipose amount;PTO_name=intramuscular fat content;Map_Type=Linkage;Model=Mendelian;Test_Base=Chromosome-wise;peak_cM=33.5;Significance=Significant;P-value=0.006;F-Stat=7.44;Dominance_Effect=-0.10;Additive_Effect=-0.20	370971	370871
PGAM2	ENSBTAG00000014547	22	370971	373326	22	Animal QTLdb	Meat_and_Carcass_QTL	0	100	QTL_ID=7104;Name=Marbling score;Abbrev=MARBL;PUBMED_ID=18791160;trait_ID=1027;trait=Marbling score;breed=charolais,holstein;FlankMarkers=BM3406,BM3628;VTO_name=intramuscular adipose amount;PTO_name=intramuscular fat content;Map_Type=Linkage;Model=Mendelian;Test_Base=Chromosome-wise;peak_cM=34.6;Significance=Significant;P-value=0.0122;F-Stat=6.52;Variance=5.82;Dominance_Effect=0.16;Additive_Effect…	370971	370871
PGAM2	ENSBTAG00000014547	22	370971	373326	22	Animal QTLdb	Milk_QTL	0	100	QTL_ID=2687;Name=Milk protein yield;Abbrev=PY;PUBMED_ID=14762090;trait_ID=1042;trait=Milk protein yield;FlankMarkers=BM1303,BM3628;VTO_name=milk protein amount;PTO_name=milk protein yield;CMO_name=milk protein yield;Map_Type=Linkage;peak_cM=37.9;Significance=Significant;F-Stat=9.6	370971	370871
PGAM2	ENSBTAG00000014547	22	370971	373326	22	Animal QTLdb	Exterior_Association	0	100	QTL_ID=20538;Name=Degree of Spotting;Abbrev=DS;PUBMED_ID=22486495;trait_ID=1085;trait=Degree of Spotting;breed=brown swiss,holstein,reggiana,simmental;FlankMarkers;VTO_name=coat/hair pigmentation trait;Map_Type=Linkage;Model=Mendelian;peak_cM=41.9;Significance=Significant;P-value=8.2E-12;gene_ID=407219;gene_IDsrc=NCBIgene	370971	370871
PGAM2	ENSBTAG00000014547	22	370971	373326	22	Animal QTLdb	Meat_and_Carcass_QTL	0	100	QTL_ID=11145;Name=Carcass weight;Abbrev=CWT;PUBMED_ID=20477797;trait_ID=1022;trait=Carcass weight;breed=Angus;FlankMarkers=DIK2694,BMS2573,BMS2573;PTO_name=dressed carcass weight;CMO_name=carcass weight;Map_Type=Linkage;Model=Mendelian;Test_Base=Chromosome-wise;peak_cM=42.37;Significance=Significant;P-value=0.000058884366;Dominance_Effect=0.0093	370971	370871
PGAM2	ENSBTAG00000014547	22	370971	373326	22	Animal QTLdb	Reproduction_QTL	0	100	QTL_ID=5018;Name=Non-return rate;Abbrev=NRR;PUBMED_ID=19389971;trait_ID=1148;trait=Non-return rate;breed=holstein;FlankMarkers=BM1558,BM3628;VTO_name=fertility trait;Map_Type=Linkage;Model=Mendelian;Test_Base=Chromosome-wise;peak_cM=43.5;Significance=Significant;P-value=0.034	370971	370871
PGAM2	ENSBTAG00000014547	22	370971	373326	22	Animal QTLdb	Reproduction_QTL	0	100	QTL_ID=4672;Name=Calf size;Abbrev=CALFSZ;PUBMED_ID=18420641;trait_ID=1168;trait=Calf size;FlankMarkers=BM3628,BMS875;CMO_name=size of newly born offspring;Map_Type=Linkage;Model=Mendelian;Test_Base=Chromosome-wise;peak_cM=44.71;Significance=-;P-value=0.029	370971	370871
PGAM2	ENSBTAG00000014547	22	370971	373326	22	Animal QTLdb	Health_QTL	0	100	QTL_ID=2462;Name=Somatic cell score;Abbrev=SCS;PUBMED_ID=11015574;trait_ID=1005;trait=Somatic cell score;FlankMarkers=BM3628;VTO_name=milk somatic cell quantity;PTO_name=milk somatic cell count;CMO_name=milk somatic cell score;Map_Type=Linkage;peak_cM=47.06;P-value=0.0023	370971	370871
PGAM2	ENSBTAG00000014547	22	370971	373326	22	Animal QTLdb	Health_QTL	0	100	QTL_ID=2782;Name=Somatic cell score;Abbrev=SCS;PUBMED_ID=14556700;trait_ID=1005;trait=Somatic cell score;FlankMarkers=BM3628;VTO_name=milk somatic cell quantity;PTO_name=milk somatic cell count;CMO_name=milk somatic cell score;Map_Type=Linkage;peak_cM=47.06;P-value=<0.01	370971	370871
PGAM2	ENSBTAG00000014547	22	370971	373326	22	Animal QTLdb	Production_QTL	0	100	QTL_ID=11147;Name=Height (mature);Abbrev=MHT;PUBMED_ID=20477797;trait_ID=1272;trait=Height (mature);breed=Angus;FlankMarkers=BM3628,BM3628,BMS875;VTO_name=body height;CMO_name=body height;Map_Type=Linkage;Model=Mendelian;Test_Base=Chromosome-wise;peak_cM=47.06;Significance=Significant;P-value=0.000758577575;Dominance_Effect=0.0141	370971	370871
PGAM2	ENSBTAG00000014547	22	370971	373326	22	Animal QTLdb	Meat_and_Carcass_QTL	0	100	QTL_ID=11146;Name=Marbling score;Abbrev=MARBL;PUBMED_ID=20477797;trait_ID=1027;trait=Marbling score;breed=Angus;FlankMarkers=BMS2573,BM3628,BM3628;VTO_name=intramuscular adipose amount;PTO_name=intramuscular fat content;Map_Type=Linkage;Model=Mendelian;Test_Base=Chromosome-wise;peak_cM=47.06;Significance=Significant;P-value=0.002754228703;Dominance_Effect=0.0317	370971	370871
PGAM2	ENSBTAG00000014547	22	370971	373326	22	Animal QTLdb	Health_QTL	0	100	QTL_ID=4987;Name=Somatic cell score;Abbrev=SCS;PUBMED_ID=18832229;trait_ID=1005;trait=Somatic cell score;breed=holstein;FlankMarkers=BM3628,BMS875;VTO_name=milk somatic cell quantity;PTO_name=milk somatic cell count;CMO_name=milk somatic cell score;Map_Type=Linkage;Model=Mendelian;Test_Base=Chromosome-wise;peak_cM=48.7;Significance=Significant;P-value=0.001	370971	370871
PGAM2	ENSBTAG00000014547	22	370971	373326	22	Animal QTLdb	Milk_QTL	0	100	QTL_ID=2487;Name=Milk protein percentage;Abbrev=PP;PUBMED_ID=12416823;trait_ID=1041;trait=Milk protein percentage;FlankMarkers=CSSM041;VTO_name=milk protein amount;PTO_name=milk protein content;CMO_name=milk protein percentage;Map_Type=Linkage;peak_cM=48.92;P-value=<0.05	370971	370871
PGAM2	ENSBTAG00000014547	22	370971	373326	22	Animal QTLdb	Exterior_QTL	0	100	QTL_ID=11410;Name=White spotting on belly;Abbrev=WSPBEL;PUBMED_ID=19932462;trait_ID=1285;trait=White spotting on belly;breed=holstein,jersey;FlankMarkers;VTO_name=coat/hair pigmentation trait;Map_Type=Linkage;Model=Mendelian;Test_Base=Genome-wise;peak_cM=49.6;Significance=Significant;P-value=<0.001	370971	370871
PGAM2	ENSBTAG00000014547	22	370971	373326	22	Animal QTLdb	Exterior_QTL	0	100	QTL_ID=11411;Name=White spotting on back;Abbrev=WSBACK;PUBMED_ID=19932462;trait_ID=1286;trait=White spotting on back;breed=holstein,jersey;FlankMarkers;VTO_name=coat/hair pigmentation trait;Map_Type=Linkage;Model=Mendelian;Test_Base=Genome-wise;peak_cM=49.6;Significance=Significant;P-value=<0.001	370971	370871
PGAM2	ENSBTAG00000014547	22	370971	373326	22	Animal QTLdb	Exterior_QTL	0	100	QTL_ID=11412;Name=Teat pigmentation;Abbrev=TPIGMT;PUBMED_ID=19932462;trait_ID=1284;trait=Teat pigmentation;breed=holstein,jersey;FlankMarkers;VTO_name=skin pigmentation trait;Map_Type=Linkage;Model=Mendelian;Test_Base=Genome-wise;peak_cM=49.6;Significance=Significant;P-value=<0.001	370971	370871
PGAM2	ENSBTAG00000014547	22	370971	373326	22	Animal QTLdb	Exterior_QTL	0	100	QTL_ID=11413;Name=Teat pigmentation;Abbrev=TPIGMT;PUBMED_ID=19932462;trait_ID=1284;trait=Teat pigmentation;breed=holstein,jersey;FlankMarkers;VTO_name=skin pigmentation trait;Map_Type=Linkage;Model=Mendelian;Test_Base=Genome-wise;peak_cM=49.6;Significance=Significant;P-value=<0.001	370971	370871
PGAM2	ENSBTAG00000014547	22	370971	373326	22	Animal QTLdb	Exterior_QTL	0	100	QTL_ID=11415;Name=Sole pigmentation;Abbrev=SPIGMT;PUBMED_ID=19932462;trait_ID=1288;trait=Sole pigmentation;breed=holstein,jersey;FlankMarkers;VTO_name=hoof pigmentation trait;Map_Type=Linkage;Model=Mendelian;Test_Base=Genome-wise;peak_cM=49.6;Significance=Significant;P-value=<0.001	370971	370871
PGAM2	ENSBTAG00000014547	22	370971	373326	22	Animal QTLdb	Health_Association	0	100	QTL_ID=20073;Name=Somatic cell score;Abbrev=SCS;PUBMED_ID=21427001;trait_ID=1005;trait=Somatic cell score;breed=holstein;FlankMarkers;VTO_name=milk somatic cell quantity;PTO_name=milk somatic cell count;CMO_name=milk somatic cell score;Map_Type=Linkage;Model=Mendelian;Test_Base=-;peak_cM=51.6;Significance=Significant;P-value=0.004;gene_ID=613683;gene_IDsrc=NCBIgene	370971	370871
PGAM2	ENSBTAG00000014547	22	370971	373326	22	Animal QTLdb	Health_Association	0	100	QTL_ID=20074;Name=Clinical mastitis;Abbrev=CM;PUBMED_ID=21427001;trait_ID=1146;trait=Clinical mastitis;breed=holstein;FlankMarkers;CMO_name=disease incidence/prevalence measurement;Map_Type=Linkage;Model=Mendelian;Test_Base=-;peak_cM=51.6;Significance=Significant;P-value=0.039;gene_ID=613683;gene_IDsrc=NCBIgene	370971	370871
PGAM2	ENSBTAG00000014547	22	370971	373326	22	Animal QTLdb	Health_Association	0	100	QTL_ID=20075;Name=Clinical mastitis;Abbrev=CM;PUBMED_ID=21427001;trait_ID=1146;trait=Clinical mastitis;breed=holstein;FlankMarkers;CMO_name=disease incidence/prevalence measurement;Map_Type=Linkage;Model=Mendelian;Test_Base=-;peak_cM=51.6;Significance=Significant;P-value=<0.05;gene_ID=613683;gene_IDsrc=NCBIgene	370971	370871
PGAM2	ENSBTAG00000014547	22	370971	373326	22	Animal QTLdb	Exterior_QTL	0	100	QTL_ID=11414;Name=Hoof pigmentation;Abbrev=HFPIGMT;PUBMED_ID=19932462;trait_ID=1287;trait=Hoof pigmentation;breed=holstein,jersey;FlankMarkers;VTO_name=hoof pigmentation trait;Map_Type=Linkage;Model=Mendelian;Test_Base=Genome-wise;peak_cM=51.8;Significance=Significant;P-value=<0.001	370971	370871
PGAM2	ENSBTAG00000014547	22	370971	373326	22	Animal QTLdb	Meat_and_Carcass_QTL	0	100	QTL_ID=4845;Name=Beef flavor intensity;Abbrev=BEEFFLAV;PUBMED_ID=18254735;trait_ID=1177;trait=Beef flavor intensity;FlankMarkers=BM3628,DIK2443;PTO_name=beef flavor intensity;Map_Type=Linkage;Model=Mendelian;Test_Base=Chromosome-wise;peak_cM=52.2;Significance=Significant;P-value=0.0494;F-Stat=4.98;Dominance_Effect=-0.13;Additive_Effect=-0.07	370971	370871
PGAM2	ENSBTAG00000014547	22	370971	373326	22	Animal QTLdb	Meat_and_Carcass_QTL	0	100	QTL_ID=7105;Name=Fat percentage;Abbrev=FATP;PUBMED_ID=18791160;trait_ID=1228;trait=Fat percentage;breed=charolais,holstein;FlankMarkers=BM3628,HAUT24;PTO_name=dressed carcass fat percentage;Map_Type=Linkage;Model=Mendelian;Test_Base=Chromosome-wise;peak_cM=52.3;Significance=Significant;P-value=0.0211;F-Stat=5.86;Variance=4.94;Dominance_Effect=-0.000;Additive_Effect=-0.006	370971	370871
PGAM2	ENSBTAG00000014547	22	370971	373326	22	Animal QTLdb	Exterior_QTL	0	100	QTL_ID=4988;Name=Udder depth;Abbrev=UDPTH;PUBMED_ID=18832229;trait_ID=1098;trait=Udder depth;breed=holstein;FlankMarkers=BM3628,BMS875;VTO_name=udder height, floor to tarsal joint;Map_Type=Linkage;Model=Mendelian;Test_Base=Chromosome-wise;peak_cM=53.3;Significance=Significant;P-value=0.049	370971	370871
PGAM2	ENSBTAG00000014547	22	370971	373326	22	Animal QTLdb	Exterior_QTL	0	100	QTL_ID=3467;Name=Udder cleft;Abbrev=UC;PUBMED_ID=12605852;trait_ID=1130;trait=Udder cleft;FlankMarkers=INRA222;VTO_name=udder cleft morphology trait;Map_Type=Linkage;peak_cM=53.37;P-value=0.016	370971	370871
PGAM2	ENSBTAG00000014547	22	370971	373326	22	Animal QTLdb	Production_QTL	0	100	QTL_ID=11149;Name=Body weight (yearling);Abbrev=W365;PUBMED_ID=20477797;trait_ID=1064;trait=Body weight (yearling);breed=Angus;FlankMarkers=BM3628,BM2613,BMS875;VTO_name=body mass;CMO_name=body weight;Map_Type=Linkage;Model=Mendelian;Test_Base=Chromosome-wise;peak_cM=54.05;Significance=Significant;P-value=0.004677351413;Bayes-value=7;Dominance_Effect=0.0834	370971	370871
PGAM2	ENSBTAG00000014547	22	370971	373326	22	Animal QTLdb	Reproduction_QTL	0	100	QTL_ID=11148;Name=Calving ease;Abbrev=CALEASE;PUBMED_ID=20477797;trait_ID=1073;trait=Calving ease;breed=Angus;FlankMarkers=BM2613,BM2613,BMS875;VTO_name=parturition trait;Map_Type=Linkage;Model=Mendelian;Test_Base=Chromosome-wise;peak_cM=54.05;Significance=Significant;P-value=0.001862087137;Dominance_Effect=0.0187	370971	370871
PGAM2	ENSBTAG00000014547	22	370971	373326	22	Animal QTLdb	Meat_and_Carcass_QTL	0	100	QTL_ID=7106;Name=Bone percentage;Abbrev=BONEP;PUBMED_ID=18791160;trait_ID=1225;trait=Bone percentage;breed=charolais,holstein;FlankMarkers=DIK2443,HAUT24;PTO_name=dressed carcass bone percentage;Map_Type=Linkage;Model=Mendelian;Test_Base=Chromosome-wise;peak_cM=56.4;Significance=Significant;P-value=0.0025;F-Stat=8.69;Variance=7.17;Dominance_Effect=-0.001;Additive_Effect=0.005	370971	370871
PGAM2	ENSBTAG00000014547	22	370971	373326	22	Animal QTLdb	Meat_and_Carcass_QTL	0	100	QTL_ID=7107;Name=Meat-to-bone ratio;Abbrev=MTBR;PUBMED_ID=18791160;trait_ID=1222;trait=Meat-to-bone ratio;breed=charolais,holstein;FlankMarkers=DIK2443,HAUT24;PTO_name=dressed carcass muscle-to-bone ratio;Map_Type=Linkage;Model=Mendelian;Test_Base=Chromosome-wise;peak_cM=58.5;Significance=Significant;P-value=0.0074;F-Stat=7.3;Variance=6.07;Dominance_Effect=0.02;Additive_Effect=-0.07	370971	370871
PGAM2	ENSBTAG00000014547	22	370971	373326	22	Animal QTLdb	Meat_and_Carcass_QTL	0	100	QTL_ID=7108;Name=Bone percentage;Abbrev=BONEP;PUBMED_ID=18791160;trait_ID=1225;trait=Bone percentage;breed=charolais,holstein;FlankMarkers=DIK2443,HAUT24;PTO_name=dressed carcass bone percentage;Map_Type=Linkage;Model=Mendelian;Test_Base=Chromosome-wise;peak_cM=59.5;Significance=Significant;P-value=0.0007;F-Stat=9.66;Variance=7.89;Dominance_Effect=-0.005;Additive_Effect=0.01	370971	370871
PGAM2	ENSBTAG00000014547	22	370971	373326	22	Animal QTLdb	Reproduction_QTL	0	100	QTL_ID=4671;Name=Calf size;Abbrev=CALFSZ;PUBMED_ID=18420641;trait_ID=1168;trait=Calf size;FlankMarkers=BMS875,BM4102;CMO_name=size of newly born offspring;Map_Type=Linkage;Model=Mendelian;Test_Base=Chromosome-wise;peak_cM=59.74;Significance=Significant;P-value=0.010	370971	370871
PGAM2	ENSBTAG00000014547	22	370971	373326	22	Animal QTLdb	Exterior_QTL	0	100	QTL_ID=1627;Name=Rump angle;Abbrev=RANG;PUBMED_ID=16230715;trait_ID=1138;trait=Rump angle;FlankMarkers=CSSM41,BMS875;VTO_name=rump angle;Map_Type=Linkage;peak_cM=60;Significance=Significant;F-Stat=2.6	370971	370871
PGAM2	ENSBTAG00000014547	22	370971	373326	22	Animal QTLdb	Reproduction_QTL	0	100	QTL_ID=11150;Name=Scrotal circumference;Abbrev=SCRCIR;PUBMED_ID=20477797;trait_ID=1270;trait=Scrotal circumference;breed=Angus;FlankMarkers=BMS875,BMS875,OARFCB304;VTO_name=scrotum circumference;Map_Type=Linkage;Model=Mendelian;Test_Base=Genome-wise;peak_cM=64.08;Significance=Significant;P-value=0.000794328235;Dominance_Effect=0.0033	370971	370871
PGAM2	ENSBTAG00000014547	22	370971	373326	22	Animal QTLdb	Exterior_Association	0	100	QTL_ID=3383;Name=Rump angle;Abbrev=RANG;PUBMED_ID=11768096;trait_ID=1138;trait=Rump angle;FlankMarkers=BMS875;VTO_name=rump angle;Map_Type=Linkage;peak_cM=64.08;P-value=<0.0001	370971	370871
PGAM2	ENSBTAG00000014547	22	370971	373326	22	Animal QTLdb	Meat_and_Carcass_QTL	0	100	QTL_ID=12163;Name=Spleen weight;Abbrev=SPLWT;PUBMED_ID=20477785;trait_ID=1351;trait=Spleen weight;breed=jersey,limousin;FlankMarkers=BMS875;VTO_name=spleen mass;CMO_name=spleen weight;Map_Type=Linkage;Model=Mendelian;Test_Base=Genome-wise;peak_cM=65;Significance=Significant;P-value=<0.05	370971	370871
PGAM2	ENSBTAG00000014547	22	370971	373326	22	Animal QTLdb	Meat_and_Carcass_QTL	0	100	QTL_ID=12164;Name=Lung weight;Abbrev=LUNGWT;PUBMED_ID=20477785;trait_ID=1352;trait=Lung weight;breed=jersey,limousin;FlankMarkers=BMS875;VTO_name=lung mass;CMO_name=lung weight;Map_Type=Linkage;Model=Mendelian;Test_Base=Genome-wise;peak_cM=66;Significance=Significant;P-value=<0.05	370971	370871
PGAM2	ENSBTAG00000014547	22	370971	373326	22	Animal QTLdb	Production_QTL	0	100	QTL_ID=4390;Name=Average daily gain;Abbrev=ADG;PUBMED_ID=17709790;trait_ID=1053;trait=Average daily gain;FlankMarkers;VTO_name=postnatal growth trait;CMO_name=average daily body weight gain;Map_Type=Linkage;Test_Base=Chromosome-wise;peak_cM=66.3;P-value=<0.10;F-Stat=3.98	370971	370871
PGAM2	ENSBTAG00000014547	22	370971	373326	22	Animal QTLdb	Meat_and_Carcass_Association	0	100	QTL_ID=14142;Name=Fat thickness at the 12th rib;Abbrev=FATTH;PUBMED_ID=18198295;trait_ID=1275;trait=Fat thickness at the 12th rib;breed=limousin,Wagyu;FlankMarkers;VTO_name=subcutaneous adipose thickness;CMO_name=back fat thickness;Map_Type=Linkage;Model=Mendelian;peak_cM=68.8;Significance=Significant;P-value=0.0040;F-Stat=5.66;gene_ID=282393;gene_IDsrc=NCBIgene	370971	370871
PGAM2	ENSBTAG00000014547	22	370971	373326	22	Animal QTLdb	Meat_and_Carcass_Association	0	100	QTL_ID=14143;Name=Fat thickness at the 12th rib;Abbrev=FATTH;PUBMED_ID=18198295;trait_ID=1275;trait=Fat thickness at the 12th rib;breed=limousin,Wagyu;FlankMarkers;VTO_name=subcutaneous adipose thickness;CMO_name=back fat thickness;Map_Type=Linkage;Model=Mendelian;peak_cM=68.8;Significance=Significant;P-value=0.0022;gene_ID=282393;gene_IDsrc=NCBIgene	370971	370871
PGAM2	ENSBTAG00000014547	22	370971	373326	22	Animal QTLdb	Meat_and_Carcass_Association	0	100	QTL_ID=14144;Name=Marbling score;Abbrev=MARBL;PUBMED_ID=18198295;trait_ID=1027;trait=Marbling score;breed=limousin,Wagyu;FlankMarkers;VTO_name=intramuscular adipose amount;PTO_name=intramuscular fat content;Map_Type=Linkage;Model=Mendelian;peak_cM=68.8;Significance=Significant;P-value=<0.0001;F-Stat=10.69;gene_ID=282393;gene_IDsrc=NCBIgene	370971	370871
PGAM2	ENSBTAG00000014547	22	370971	373326	22	Animal QTLdb	Meat_and_Carcass_Association	0	100	QTL_ID=14145;Name=Marbling score;Abbrev=MARBL;PUBMED_ID=18198295;trait_ID=1027;trait=Marbling score;breed=limousin,Wagyu;FlankMarkers;VTO_name=intramuscular adipose amount;PTO_name=intramuscular fat content;Map_Type=Linkage;Model=Mendelian;peak_cM=68.8;Significance=Significant;P-value=<0.0001;gene_ID=282393;gene_IDsrc=NCBIgene	370971	370871
PGAM2	ENSBTAG00000014547	22	370971	373326	22	Animal QTLdb	Meat_and_Carcass_Association	0	100	QTL_ID=14146;Name=Marbling score;Abbrev=MARBL;PUBMED_ID=18198295;trait_ID=1027;trait=Marbling score;breed=limousin,Wagyu;FlankMarkers;VTO_name=intramuscular adipose amount;PTO_name=intramuscular fat content;Map_Type=Linkage;Model=Mendelian;peak_cM=68.8;Significance=Significant;P-value=0.0332;gene_ID=282393;gene_IDsrc=NCBIgene	370971	370871
PGAM2	ENSBTAG00000014547	22	370971	373326	22	Animal QTLdb	Milk_QTL	0	100	QTL_ID=1536;Name=Milk fat yield;Abbrev=FY;PUBMED_ID=16533362;trait_ID=1039;trait=Milk fat yield;FlankMarkers=LTF,HMH1R;VTO_name=milk fat amount;PTO_name=milk fat yield;CMO_name=milk fat yield;Map_Type=Linkage;peak_cM=70;Significance=Significant;P-value=0.02;gene_ID=280846;gene_IDsrc=NCBIgene	370971	370871
PGAM2	ENSBTAG00000014547	22	370971	373326	22	Animal QTLdb	Milk_QTL	0	100	QTL_ID=1537;Name=Milk energy yield;Abbrev=EY;PUBMED_ID=16533362;trait_ID=1129;trait=Milk energy yield;FlankMarkers=LTF,HMH1R;PTO_name=milk energy yield;Map_Type=Linkage;peak_cM=70;Significance=Significant;P-value=0.04;gene_ID=280846;gene_IDsrc=NCBIgene	370971	370871
PGAM2	ENSBTAG00000014547	22	370971	373326	22	Animal QTLdb	Milk_Association	0	100	QTL_ID=95721;Name=Milk yield;Abbrev=MY;PUBMED_ID=26679804;trait_ID=1044;trait=Milk yield;breed=holstein;FlankMarkers;VTO_name=milk amount;CMO_name=milk yield;Map_Type=Linkage;Model=Mendelian;Test_Base=-;peak_cM=70.7;Significance=Significant;P-value=<0.01;F-Stat=8.937;Dominance_Effect=0.300;gene_ID=280846;gene_IDsrc=NCBIgene	370971	370871
PGAM2	ENSBTAG00000014547	22	370971	373326	22	Animal QTLdb	Milk_Association	0	100	QTL_ID=95722;Name=Milk fat percentage;Abbrev=FP;PUBMED_ID=26679804;trait_ID=1037;trait=Milk fat percentage;breed=holstein;FlankMarkers;VTO_name=milk fat amount;PTO_name=milk fat content;CMO_name=milk fat percentage;Map_Type=Linkage;Model=Mendelian;Test_Base=-;peak_cM=70.7;Significance=Significant;P-value=<0.01;F-Stat=7.824;Dominance_Effect=-0.013;gene_ID=280846;gene_IDsrc=NCBIgene	370971	370871
PGAM2	ENSBTAG00000014547	22	370971	373326	22	Animal QTLdb	Milk_Association	0	100	QTL_ID=95723;Name=Milk protein percentage;Abbrev=PP;PUBMED_ID=26679804;trait_ID=1041;trait=Milk protein percentage;breed=holstein;FlankMarkers;VTO_name=milk protein amount;PTO_name=milk protein content;CMO_name=milk protein percentage;Map_Type=Linkage;Model=Mendelian;Test_Base=-;peak_cM=70.7;Significance=Significant;P-value=<0.01;F-Stat=4.186;Dominance_Effect=0.018;gene_ID=280846;gene_IDsrc=NCBIg…	370971	370871
PGAM2	ENSBTAG00000014547	22	370971	373326	22	Animal QTLdb	Milk_Association	0	100	QTL_ID=95724;Name=Milk lactose content;Abbrev=MLC;PUBMED_ID=26679804;trait_ID=1378;trait=Milk lactose content;breed=holstein;FlankMarkers;VTO_name=milk lactose amount;PTO_name=milk lactose content;Map_Type=Linkage;Model=Mendelian;Test_Base=-;peak_cM=70.7;Significance=Significant;P-value=<0.01;F-Stat=19.293;Dominance_Effect=-0.020;gene_ID=280846;gene_IDsrc=NCBIgene	370971	370871
PGAM2	ENSBTAG00000014547	22	370971	373326	22	Animal QTLdb	Milk_Association	0	100	QTL_ID=95725;Name=Milk solids percentage;Abbrev=MSOLP;PUBMED_ID=26679804;trait_ID=1477;trait=Milk solids percentage;breed=holstein;FlankMarkers;CMO_name=milk solids content;Map_Type=Linkage;Model=Mendelian;Test_Base=-;peak_cM=70.7;Significance=Significant;P-value=<0.01;F-Stat=10.095;Dominance_Effect=-0.009;gene_ID=280846;gene_IDsrc=NCBIgene	370971	370871
PGAM2	ENSBTAG00000014547	22	370971	373326	22	Animal QTLdb	Milk_Association	0	100	QTL_ID=95726;Name=Milk fat percentage;Abbrev=FP;PUBMED_ID=26679804;trait_ID=1037;trait=Milk fat percentage;breed=holstein;FlankMarkers;VTO_name=milk fat amount;PTO_name=milk fat content;CMO_name=milk fat percentage;Map_Type=Linkage;Model=Mendelian;Test_Base=-;peak_cM=70.7;Significance=Significant;P-value=<0.01;F-Stat=5.732;Dominance_Effect=-0.021;gene_ID=280846;gene_IDsrc=NCBIgene	370971	370871
PGAM2	ENSBTAG00000014547	22	370971	373326	22	Animal QTLdb	Milk_Association	0	100	QTL_ID=95727;Name=Milk protein percentage;Abbrev=PP;PUBMED_ID=26679804;trait_ID=1041;trait=Milk protein percentage;breed=holstein;FlankMarkers;VTO_name=milk protein amount;PTO_name=milk protein content;CMO_name=milk protein percentage;Map_Type=Linkage;Model=Mendelian;Test_Base=-;peak_cM=70.7;Significance=Significant;P-value=<0.01;F-Stat=6.063;Dominance_Effect=-0.012;gene_ID=280846;gene_IDsrc=NCBI…	370971	370871
PGAM2	ENSBTAG00000014547	22	370971	373326	22	Animal QTLdb	Health_Association	0	100	QTL_ID=95728;Name=Somatic cell score;Abbrev=SCS;PUBMED_ID=26679804;trait_ID=1005;trait=Somatic cell score;breed=holstein;FlankMarkers;VTO_name=milk somatic cell quantity;PTO_name=milk somatic cell count;CMO_name=milk somatic cell score;Map_Type=Linkage;Model=Mendelian;Test_Base=-;peak_cM=70.7;Significance=Significant;P-value=<0.01;F-Stat=8.294;Dominance_Effect=-0.128;gene_ID=280846;gene_IDsrc=NCB…	370971	370871
PGAM2	ENSBTAG00000014547	22	370971	373326	22	Animal QTLdb	Milk_Association	0	100	QTL_ID=95729;Name=Milk lactose content;Abbrev=MLC;PUBMED_ID=26679804;trait_ID=1378;trait=Milk lactose content;breed=holstein;FlankMarkers;VTO_name=milk lactose amount;PTO_name=milk lactose content;Map_Type=Linkage;Model=Mendelian;Test_Base=-;peak_cM=70.7;Significance=Significant;P-value=<0.01;F-Stat=5.089;Dominance_Effect=0.001;gene_ID=280846;gene_IDsrc=NCBIgene	370971	370871
PGAM2	ENSBTAG00000014547	22	370971	373326	22	Animal QTLdb	Milk_Association	0	100	QTL_ID=95730;Name=Milk solids percentage;Abbrev=MSOLP;PUBMED_ID=26679804;trait_ID=1477;trait=Milk solids percentage;breed=holstein;FlankMarkers;CMO_name=milk solids content;Map_Type=Linkage;Model=Mendelian;Test_Base=-;peak_cM=70.7;Significance=Significant;P-value=<0.01;F-Stat=7.982;Dominance_Effect=-0.038;gene_ID=280846;gene_IDsrc=NCBIgene	370971	370871
PGAM2	ENSBTAG00000014547	22	370971	373326	22	Animal QTLdb	Milk_Association	0	100	QTL_ID=95731;Name=Milk urea nitrogen content;Abbrev=MUNC;PUBMED_ID=26679804;trait_ID=1342;trait=Milk urea nitrogen content;breed=holstein;FlankMarkers;CMO_name=milk urea nitrogen content;Map_Type=Linkage;Model=Mendelian;Test_Base=-;peak_cM=70.7;Significance=Significant;P-value=<0.01;F-Stat=4.194;Dominance_Effect=0.092;gene_ID=280846;gene_IDsrc=NCBIgene	370971	370871
PGAM2	ENSBTAG00000014547	22	370971	373326	22	Animal QTLdb	Milk_Association	0	100	QTL_ID=95732;Name=Milk yield;Abbrev=MY;PUBMED_ID=26679804;trait_ID=1044;trait=Milk yield;breed=holstein;FlankMarkers;VTO_name=milk amount;CMO_name=milk yield;Map_Type=Linkage;Model=Mendelian;Test_Base=-;peak_cM=70.7;Significance=Significant;P-value=<0.05;F-Stat=2.791;Dominance_Effect=0.118;gene_ID=280846;gene_IDsrc=NCBIgene	370971	370871
PGAM2	ENSBTAG00000014547	22	370971	373326	22	Animal QTLdb	Milk_Association	0	100	QTL_ID=95733;Name=Milk lactose content;Abbrev=MLC;PUBMED_ID=26679804;trait_ID=1378;trait=Milk lactose content;breed=holstein;FlankMarkers;VTO_name=milk lactose amount;PTO_name=milk lactose content;Map_Type=Linkage;Model=Mendelian;Test_Base=-;peak_cM=70.7;Significance=Significant;P-value=<0.01;F-Stat=17.292;Dominance_Effect=0.000;gene_ID=280846;gene_IDsrc=NCBIgene	370971	370871
PGAM2	ENSBTAG00000014547	22	370971	373326	22	Animal QTLdb	Milk_Association	0	100	QTL_ID=95734;Name=Milk yield;Abbrev=MY;PUBMED_ID=26679804;trait_ID=1044;trait=Milk yield;breed=holstein;FlankMarkers;VTO_name=milk amount;CMO_name=milk yield;Map_Type=Linkage;Model=Mendelian;Test_Base=-;peak_cM=70.7;Significance=Significant;P-value=<0.01;F-Stat=5.874;gene_ID=280846;gene_IDsrc=NCBIgene	370971	370871
PGAM2	ENSBTAG00000014547	22	370971	373326	22	Animal QTLdb	Milk_Association	0	100	QTL_ID=95735;Name=Milk fat percentage;Abbrev=FP;PUBMED_ID=26679804;trait_ID=1037;trait=Milk fat percentage;breed=holstein;FlankMarkers;VTO_name=milk fat amount;PTO_name=milk fat content;CMO_name=milk fat percentage;Map_Type=Linkage;Model=Mendelian;Test_Base=-;peak_cM=70.7;Significance=Significant;P-value=<0.01;F-Stat=8.111;gene_ID=280846;gene_IDsrc=NCBIgene	370971	370871
PGAM2	ENSBTAG00000014547	22	370971	373326	22	Animal QTLdb	Milk_Association	0	100	QTL_ID=95736;Name=Milk protein percentage;Abbrev=PP;PUBMED_ID=26679804;trait_ID=1041;trait=Milk protein percentage;breed=holstein;FlankMarkers;VTO_name=milk protein amount;PTO_name=milk protein content;CMO_name=milk protein percentage;Map_Type=Linkage;Model=Mendelian;Test_Base=-;peak_cM=70.7;Significance=Significant;P-value=<0.01;F-Stat=14.502;gene_ID=280846;gene_IDsrc=NCBIgene	370971	370871
PGAM2	ENSBTAG00000014547	22	370971	373326	22	Animal QTLdb	Health_Association	0	100	QTL_ID=95737;Name=Somatic cell score;Abbrev=SCS;PUBMED_ID=26679804;trait_ID=1005;trait=Somatic cell score;breed=holstein;FlankMarkers;VTO_name=milk somatic cell quantity;PTO_name=milk somatic cell count;CMO_name=milk somatic cell score;Map_Type=Linkage;Model=Mendelian;Test_Base=-;peak_cM=70.7;Significance=Significant;P-value=<0.01;F-Stat=7.129;gene_ID=280846;gene_IDsrc=NCBIgene	370971	370871
PGAM2	ENSBTAG00000014547	22	370971	373326	22	Animal QTLdb	Milk_Association	0	100	QTL_ID=95738;Name=Milk lactose content;Abbrev=MLC;PUBMED_ID=26679804;trait_ID=1378;trait=Milk lactose content;breed=holstein;FlankMarkers;VTO_name=milk lactose amount;PTO_name=milk lactose content;Map_Type=Linkage;Model=Mendelian;Test_Base=-;peak_cM=70.7;Significance=Significant;P-value=<0.01;F-Stat=24.047;gene_ID=280846;gene_IDsrc=NCBIgene	370971	370871
PGAM2	ENSBTAG00000014547	22	370971	373326	22	Animal QTLdb	Milk_Association	0	100	QTL_ID=95739;Name=Milk solids percentage;Abbrev=MSOLP;PUBMED_ID=26679804;trait_ID=1477;trait=Milk solids percentage;breed=holstein;FlankMarkers;CMO_name=milk solids content;Map_Type=Linkage;Model=Mendelian;Test_Base=-;peak_cM=70.7;Significance=Significant;P-value=<0.01;F-Stat=11.975;gene_ID=280846;gene_IDsrc=NCBIgene	370971	370871
PGAM2	ENSBTAG00000014547	22	370971	373326	22	Animal QTLdb	Milk_Association	0	100	QTL_ID=95740;Name=Milk urea nitrogen content;Abbrev=MUNC;PUBMED_ID=26679804;trait_ID=1342;trait=Milk urea nitrogen content;breed=holstein;FlankMarkers;CMO_name=milk urea nitrogen content;Map_Type=Linkage;Model=Mendelian;Test_Base=-;peak_cM=70.7;Significance=Significant;P-value=<0.05;F-Stat=2.737;gene_ID=280846;gene_IDsrc=NCBIgene	370971	370871
PGAM2	ENSBTAG00000014547	22	370971	373326	22	Animal QTLdb	Meat_and_Carcass_QTL	0	100	QTL_ID=1315;Name=Carcass weight;Abbrev=CWT;PUBMED_ID=12926775;trait_ID=1022;trait=Carcass weight;FlankMarkers=BM2613,OARFCB304,BM4102;PTO_name=dressed carcass weight;CMO_name=carcass weight;Map_Type=Linkage;peak_cM=70.74;Significance=Significant;P-value=0.19;F-Stat=6.5;Dominance_Effect=9.74;Additive_Effect=6.64	370971	370871
PGAM2	ENSBTAG00000014547	22	370971	373326	22	Animal QTLdb	Reproduction_Association	0	100	QTL_ID=11615;Name=Calving interval;Abbrev=CALINTV;PUBMED_ID=20172245;trait_ID=1074;trait=Calving interval;breed=holstein;FlankMarkers;CMO_name=time interval between offspring;Map_Type=Linkage;Model=Mendelian;peak_cM=71.2;Significance=Significant;P-value=0.02;gene_ID=280846;gene_IDsrc=NCBIgene	370971	370871
PGAM2	ENSBTAG00000014547	22	370971	373326	22	Animal QTLdb	Milk_Association	0	100	QTL_ID=11616;Name=Milk yield (daughter deviation) ;Abbrev=DDMY;PUBMED_ID=20172245;trait_ID=1158;trait=Milk yield (daughter deviation) ;breed=holstein;FlankMarkers;VTO_name=milk amount;Map_Type=Linkage;Model=Mendelian;peak_cM=71.2;Significance=Significant;P-value=0.03;gene_ID=280846;gene_IDsrc=NCBIgene	370971	370871
PGAM2	ENSBTAG00000014547	22	370971	373326	22	Animal QTLdb	Milk_Association	0	100	QTL_ID=11617;Name=Milk protein yield (daughter deviation);Abbrev=DDPY;PUBMED_ID=20172245;trait_ID=1157;trait=Milk protein yield (daughter deviation);breed=holstein;FlankMarkers;VTO_name=milk protein amount;PTO_name=milk protein yield;Map_Type=Linkage;Model=Mendelian;peak_cM=71.2;Significance=Significant;P-value=0.04;gene_ID=280846;gene_IDsrc=NCBIgene	370971	370871
PGAM2	ENSBTAG00000014547	22	370971	373326	22	Animal QTLdb	Health_Association	0	100	QTL_ID=11618;Name=Somatic cell score;Abbrev=SCS;PUBMED_ID=20172245;trait_ID=1005;trait=Somatic cell score;breed=holstein;FlankMarkers;VTO_name=milk somatic cell quantity;PTO_name=milk somatic cell count;CMO_name=milk somatic cell score;Map_Type=Linkage;Model=Mendelian;Test_Base=-;peak_cM=71.2;Significance=Significant;P-value=0.02;gene_ID=280846;gene_IDsrc=NCBIgene	370971	370871
PGAM2	ENSBTAG00000014547	22	370971	373326	22	Animal QTLdb	Exterior_Association	0	100	QTL_ID=9941;Name=Udder depth;Abbrev=UDPTH;PUBMED_ID=17433017;trait_ID=1098;trait=Udder depth;breed=holstein;FlankMarkers;VTO_name=udder height, floor to tarsal joint;Map_Type=Linkage;Model=Mendelian;Test_Base=Comparison-wise;peak_cM=71.3;Significance=Significant;P-value=0.02;Additive_Effect=0.91;gene_ID=539002;gene_IDsrc=NCBIgene	370971	370871
PGAM2	ENSBTAG00000014547	22	370971	373326	22	Animal QTLdb	Health_Association	0	100	QTL_ID=9942;Name=Somatic cell score;Abbrev=SCS;PUBMED_ID=17433017;trait_ID=1005;trait=Somatic cell score;breed=holstein;FlankMarkers;VTO_name=milk somatic cell quantity;PTO_name=milk somatic cell count;CMO_name=milk somatic cell score;Map_Type=Linkage;Model=Mendelian;Test_Base=Comparison-wise;peak_cM=71.3;Significance=Significant;P-value=0.05;Additive_Effect=-0.04;gene_ID=539002;gene_IDsrc=NCBIge…	370971	370871
PGAM2	ENSBTAG00000014547	22	370971	373326	22	Animal QTLdb	Production_QTL	0	100	QTL_ID=4391;Name=Feed conversion ratio;Abbrev=FCR;PUBMED_ID=17709790;trait_ID=1163;trait=Feed conversion ratio;FlankMarkers;VTO_name=food conversion trait;CMO_name=feed conversion ratio;Map_Type=Linkage;Test_Base=Chromosome-wise;peak_cM=71.3;P-value=<0.05;F-Stat=4.59	370971	370871
PGAM2	ENSBTAG00000014547	22	370971	373326	22	Animal QTLdb	Exterior_QTL	0	100	QTL_ID=1628;Name=Stature;Abbrev=STA;PUBMED_ID=16230715;trait_ID=1134;trait=Stature;FlankMarkers=BMS875,BM4102;VTO_name=body height;Map_Type=Linkage;peak_cM=72;Significance=Significant;F-Stat=2.43	370971	370871
PGAM2	ENSBTAG00000014547	22	370971	373326	22	Animal QTLdb	Meat_and_Carcass_Association	0	100	QTL_ID=18452;Name=Yield grade;Abbrev=YGRADE;PUBMED_ID=17785604;trait_ID=1031;trait=Yield grade;FlankMarkers;PTO_name=dressed carcass composition trait;Map_Type=Linkage;Model=Mendelian;peak_cM=72.5;Significance=Significant;P-value=0.044;gene_ID=281192;gene_IDsrc=NCBIgene	370971	370871
PGAM2	ENSBTAG00000014547	22	370971	373326	22	Animal QTLdb	Milk_QTL	0	100	QTL_ID=2686;Name=Milk protein percentage;Abbrev=PP;PUBMED_ID=14762090;trait_ID=1041;trait=Milk protein percentage;FlankMarkers=BMS875,BM4102;VTO_name=milk protein amount;PTO_name=milk protein content;CMO_name=milk protein percentage;Map_Type=Linkage;peak_cM=73.5;Significance=Significant;F-Stat=9.4	370971	370871
PGAM2	ENSBTAG00000014547	22	370971	373326	22	Animal QTLdb	Meat_and_Carcass_Association	0	100	QTL_ID=30806;Name=Carcass length;Abbrev=CRCL;PUBMED_ID=22930427;trait_ID=1219;trait=Carcass length;breed=Qinchuan;FlankMarkers;PTO_name=dressed carcass length;CMO_name=carcass length;Map_Type=Linkage;Model=Mendelian;Test_Base=-;peak_cM=76;Significance=Significant;P-value=<0.05;gene_ID=281993;gene_IDsrc=NCBIgene	370971	370871
PGAM2	ENSBTAG00000014547	22	370971	373326	22	Animal QTLdb	Meat_and_Carcass_Association	0	100	QTL_ID=30807;Name=Subcutaneous fat;Abbrev=SUBFAT;PUBMED_ID=22930427;trait_ID=1029;trait=Subcutaneous fat;breed=Qinchuan;FlankMarkers;VTO_name=subcutaneous adipose amount;Map_Type=Linkage;Model=Mendelian;Test_Base=-;peak_cM=76;Significance=Significant;P-value=<0.05;gene_ID=281993;gene_IDsrc=NCBIgene	370971	370871
PGAM2	ENSBTAG00000014547	22	370971	373326	22	Animal QTLdb	Meat_and_Carcass_Association	0	100	QTL_ID=30808;Name=Water holding capacity;Abbrev=WHC;PUBMED_ID=22930427;trait_ID=1335;trait=Water holding capacity;breed=Qinchuan;FlankMarkers;PTO_name=meat water holding capacity;Map_Type=Linkage;Model=Mendelian;Test_Base=-;peak_cM=76;Significance=Significant;P-value=<0.05;gene_ID=281993;gene_IDsrc=NCBIgene	370971	370871
PGAM2	ENSBTAG00000014547	22	370971	373326	22	Animal QTLdb	Meat_and_Carcass_Association	0	100	QTL_ID=20834;Name=Saturated fatty acid content;Abbrev=SFA;PUBMED_ID=22497292;trait_ID=1190;trait=Saturated fatty acid content;FlankMarkers;PTO_name=meat saturated fatty acid content;Map_Type=Linkage;Model=Mendelian;peak_cM=76;Significance=Significant;P-value=<0.001;gene_ID=281993;gene_IDsrc=NCBIgene	370971	370871
PGAM2	ENSBTAG00000014547	22	370971	373326	22	Animal QTLdb	Meat_and_Carcass_Association	0	100	QTL_ID=20835;Name=Monounsaturated fatty acid content;Abbrev=MUFA;PUBMED_ID=22497292;trait_ID=1188;trait=Monounsaturated fatty acid content;FlankMarkers;PTO_name=meat monounsaturated fatty acid content;Map_Type=Linkage;Model=Mendelian;peak_cM=76;Significance=Significant;P-value=<0.001;gene_ID=281993;gene_IDsrc=NCBIgene	370971	370871
PGAM2	ENSBTAG00000014547	22	370971	373326	22	Animal QTLdb	Meat_and_Carcass_Association	0	100	QTL_ID=14113;Name=Fat thickness at the 12th rib;Abbrev=FATTH;PUBMED_ID=20306301;trait_ID=1275;trait=Fat thickness at the 12th rib;breed=Qinchuan;FlankMarkers;VTO_name=subcutaneous adipose thickness;CMO_name=back fat thickness;Map_Type=Linkage;Model=Mendelian;peak_cM=76.5;Significance=Significant;P-value=<0.01;gene_ID=281993;gene_IDsrc=NCBIgene	370971	370871
PGAM2	ENSBTAG00000014547	22	370971	373326	22	Animal QTLdb	Meat_and_Carcass_Association	0	100	QTL_ID=14114;Name=Water holding capacity;Abbrev=WHC;PUBMED_ID=20306301;trait_ID=1335;trait=Water holding capacity;breed=Qinchuan;FlankMarkers;PTO_name=meat water holding capacity;Map_Type=Linkage;Model=Mendelian;peak_cM=76.5;Significance=Significant;P-value=<0.01;gene_ID=281993;gene_IDsrc=NCBIgene	370971	370871
PGAM2	ENSBTAG00000014547	22	370971	373326	22	Animal QTLdb	Meat_and_Carcass_Association	0	100	QTL_ID=14115;Name=Tenderness score;Abbrev=TEND;PUBMED_ID=20306301;trait_ID=1030;trait=Tenderness score;breed=Qinchuan;FlankMarkers;PTO_name=meat tenderness;Map_Type=Linkage;Model=Mendelian;peak_cM=76.5;Significance=Significant;P-value=<0.01;gene_ID=281993;gene_IDsrc=NCBIgene	370971	370871
PGAM2	ENSBTAG00000014547	22	370971	373326	22	Animal QTLdb	Exterior_QTL	0	100	QTL_ID=10330;Name=Udder attachment;Abbrev=UA;PUBMED_ID=15377635;trait_ID=1133;trait=Udder attachment;breed=holstein;FlankMarkers=HMH1R;VTO_name=udder morphology trait;Map_Type=Linkage;Model=n/a;peak_cM=79.35;Significance=Significant;P-value=0.008	370971	370871
PGAM2	ENSBTAG00000014547	22	370971	373326	22	Animal QTLdb	Reproduction_QTL	0	100	QTL_ID=10331;Name=Non-return rate;Abbrev=NRR;PUBMED_ID=15377635;trait_ID=1148;trait=Non-return rate;breed=holstein;FlankMarkers=HMH1R;VTO_name=fertility trait;Map_Type=Linkage;Model=n/a;peak_cM=79.35;Significance=Significant;P-value=0.008	370971	370871
PGAM2	ENSBTAG00000014547	22	370971	373326	22	Animal QTLdb	Reproduction_QTL	0	100	QTL_ID=11318;Name=Retained placenta;Abbrev=RETPL;PUBMED_ID=19841231;trait_ID=1276;trait=Retained placenta;breed=holstein;FlankMarkers=BM4102;VTO_name=parturition trait;Map_Type=Linkage;Model=Mendelian;Test_Base=Chromosome-wise;peak_cM=82.93;Significance=Significant;P-value=0.047;F-Stat=1.96	370971	370871
PGAM2	ENSBTAG00000014547	22	370971	373326	22	Animal QTLdb	Meat_and_Carcass_QTL	0	100	QTL_ID=11152;Name=Fat thickness at the 12th rib;Abbrev=FATTH;PUBMED_ID=20477797;trait_ID=1275;trait=Fat thickness at the 12th rib;breed=Angus;FlankMarkers=OARFCB304,BM4102,DIK115;VTO_name=subcutaneous adipose thickness;CMO_name=back fat thickness;Map_Type=Linkage;Model=Mendelian;Test_Base=Genome-wise;peak_cM=82.93;Significance=Significant;P-value=0.000331131121;Dominance_Effect=0.0275	370971	370871
PGAM2	ENSBTAG00000014547	22	370971	373326	22	Animal QTLdb	Production_QTL	0	100	QTL_ID=11151;Name=Body weight (yearling);Abbrev=W365;PUBMED_ID=20477797;trait_ID=1064;trait=Body weight (yearling);breed=Angus;FlankMarkers=BMS875,BM4102,BM4102;VTO_name=body mass;CMO_name=body weight;Map_Type=Linkage;Model=Mendelian;Test_Base=Genome-wise;peak_cM=82.93;Significance=Significant;P-value=0.000257039578;Dominance_Effect=0.0223	370971	370871
PGAM2	ENSBTAG00000014547	22	370971	373326	22	Animal QTLdb	Production_QTL	0	100	QTL_ID=5017;Name=Veterinary treatments;Abbrev=VT;PUBMED_ID=19389971;trait_ID=1069;trait=Veterinary treatments;breed=holstein;FlankMarkers=BM4102;Map_Type=Linkage;Model=Mendelian;Test_Base=Chromosome-wise;peak_cM=82.93;Significance=Significant;P-value=0.002	370971	370871
PGAM2	ENSBTAG00000014547	22	370971	373326	22	Animal QTLdb	Meat_and_Carcass_QTL	0	100	QTL_ID=19853;Name=Meat color b*;Abbrev=MCIEB;PUBMED_ID=22035000;trait_ID=1423;trait=Meat color b*;breed=jersey,limousin;FlankMarkers;PTO_name=meat color yellowness;Map_Type=Linkage;Model=Mendelian;Test_Base=Genome-wise;peak_cM=83;Significance=Significant;P-value=<0.05	370971	370871
PGAM2	ENSBTAG00000014547	22	370971	373326	22	Animal QTLdb	Production_QTL	0	100	QTL_ID=11156;Name=Body weight (mature);Abbrev=MWT;PUBMED_ID=20477797;trait_ID=1271;trait=Body weight (mature);breed=Angus;FlankMarkers=DIK115,DIK115,	370971	370871
PGAM2	ENSBTAG00000014547	22	370971	373326	22	Animal QTLdb	Production_QTL	0	100	QTL_ID=11155;Name=Height (yearling);Abbrev=YRLHT;PUBMED_ID=20477797;trait_ID=1269;trait=Height (yearling);breed=Angus;FlankMarkers=OARFCB304,DIK115,	370971	370871
PGAM2	ENSBTAG00000014547	22	370971	373326	22	Animal QTLdb	Meat_and_Carcass_QTL	0	100	QTL_ID=11154;Name=Longissimus muscle area;Abbrev=LMA;PUBMED_ID=20477797;trait_ID=1090;trait=Longissimus muscle area;breed=Angus;FlankMarkers=BM4102,DIK115,DIK115;VTO_name=longissimus thoracis muscle area;Map_Type=Linkage;Model=Mendelian;Test_Base=Chromosome-wise;peak_cM=85.37;Significance=Significant;P-value=0.003235936569;Dominance_Effect=0.0273	370971	370871
PGAM2	ENSBTAG00000014547	22	370971	373326	22	Animal QTLdb	Reproduction_QTL	0	100	QTL_ID=11153;Name=Calving ease;Abbrev=CALEASE;PUBMED_ID=20477797;trait_ID=1073;trait=Calving ease;breed=Angus;FlankMarkers=BM4102,DIK115,DIK115;VTO_name=parturition trait;Map_Type=Linkage;Model=Mendelian;Test_Base=Chromosome-wise;peak_cM=85.37;Significance=Significant;P-value=0.000069183097;Dominance_Effect=0.0387	370971	370871
PGAM2	ENSBTAG00000014547	22	370971	373326	22	Animal QTLdb	Meat_and_Carcass_QTL	0	100	QTL_ID=4846;Name=Abnormal odor intensity;Abbrev=ABODOR;PUBMED_ID=18254735;trait_ID=1184;trait=Abnormal odor intensity;FlankMarkers=DIK5307;PTO_name=meat odor intensity;Map_Type=Linkage;Model=Mendelian;Test_Base=Chromosome-wise;peak_cM=87.6;Significance=Significant;P-value=0.0405;F-Stat=5.29;Dominance_Effect=0.06;Additive_Effect=-0.16	370971	370871
PGAM2	ENSBTAG00000014547	22	370971	373326	22	Animal QTLdb	Production_QTL	0	100	QTL_ID=4464;Name=Feed conversion ratio;Abbrev=FCR;PUBMED_ID=17709790;trait_ID=1163;trait=Feed conversion ratio;FlankMarkers;VTO_name=food conversion trait;CMO_name=feed conversion ratio;Map_Type=Linkage;peak_cM=95.0;P-value=0.00501	370971	370871
PGAM2	ENSBTAG00000014547	22	370971	373326	22	Animal QTLdb	Production_QTL	358622	2348048	QTL_ID=106662;Name=Body weight (weaning);Abbrev=WWT;PUBMED_ID=27328805;trait_ID=1063;trait=Body weight (weaning);breed=blonde d'aquitaine;FlankMarkers;VTO_name=body mass;CMO_name=body weight;Map_Type=Genome;Model=Mendelian;Test_Base=Experiment-wise;peak_cM=2.03;Significance=Significant;Bayes-value=66.69	12349	-1977077
TDGF1	ENSBTAG00000021119	22	53432382	53437166	22	Animal QTLdb	Production_Association	53904684	53904724	QTL_ID=69227;Name=Body weight gain;Abbrev=BWG;PUBMED_ID=19966163;trait_ID=1612;trait=Body weight gain;breed=charolais,gelbvieh,hereford,limousin,pinzgauer,red angus,red poll,simmental,Angus;FlankMarkers=rs42017220;VTO_name=postnatal growth trait;Map_Type=Genome;Model=Mendelian;Test_Base=Experiment-wise;Significance=Significant;P-value=<0.05	-472302	-472342
TDGF1	ENSBTAG00000021119	22	53432382	53437166	22	Animal QTLdb	Reproduction_Association	54119112	54119152	QTL_ID=106884;Name=Conception rate;Abbrev=CONCRATE;PUBMED_ID=27209127;trait_ID=1075;trait=Conception rate;breed=holstein;FlankMarkers=rs43592650;VTO_name=fertility trait;Map_Type=Genome;Model=Mendelian;Test_Base=Comparison-wise;Significance=Significant;P-value=9.12E-06	-686730	-686770
TDGF1	ENSBTAG00000021119	22	53432382	53437166	22	Animal QTLdb	Production_Association	52524428	52524468	QTL_ID=65623;Name=Maturity rate;Abbrev=MATRATE;PUBMED_ID=26445451;trait_ID=1601;trait=Maturity rate;breed=brahman;FlankMarkers=rs42018031;VTO_name=postnatal growth trait;Map_Type=Genome;Model=Mendelian;Test_Base=Experiment-wise;Significance=Significant;P-value=<0.05;Variance=0.551428	907954	907914
TDGF1	ENSBTAG00000021119	22	53432382	53437166	22	Animal QTLdb	Production_Association	52473914	52473954	QTL_ID=65624;Name=Maturity rate;Abbrev=MATRATE;PUBMED_ID=26445451;trait_ID=1601;trait=Maturity rate;breed=brahman;FlankMarkers=rs133857216;VTO_name=postnatal growth trait;Map_Type=Genome;Model=Mendelian;Test_Base=Experiment-wise;Significance=Significant;P-value=<0.05;Variance=0.451613	958468	958428
TDGF1	ENSBTAG00000021119	22	53432382	53437166	22	Animal QTLdb	Milk_Association	53538166	53538206	QTL_ID=136278;Name=Milk fat yield;Abbrev=FY;PUBMED_ID=28711251;trait_ID=1039;trait=Milk fat yield;breed=holstein;FlankMarkers=rs43765462;VTO_name=milk fat amount;PTO_name=milk fat yield;CMO_name=milk fat yield;Map_Type=Genome;Model=Mendelian;Test_Base=-;Significance=Suggestive;P-value=<0.10;gene_ID=280846;gene_IDsrc=NCBIgene	-105784	-105824
TDGF1	ENSBTAG00000021119	22	53432382	53437166	22	Animal QTLdb	Milk_Association	53538166	53538206	QTL_ID=136279;Name=Milk fat percentage;Abbrev=FP;PUBMED_ID=28711251;trait_ID=1037;trait=Milk fat percentage;breed=holstein;FlankMarkers=rs43765462;VTO_name=milk fat amount;PTO_name=milk fat content;CMO_name=milk fat percentage;Map_Type=Genome;Model=Mendelian;Test_Base=-;Significance=Significant;P-value=<0.05;gene_ID=280846;gene_IDsrc=NCBIgene	-105784	-105824
TDGF1	ENSBTAG00000021119	22	53432382	53437166	22	Animal QTLdb	Milk_Association	53613710	53613750	QTL_ID=136280;Name=Milk rennet clotting time;Abbrev=MRCT;PUBMED_ID=28711251;trait_ID=1388;trait=Milk rennet clotting time;breed=holstein;FlankMarkers=rs41257559;PTO_name=milk coagulation time;Map_Type=Genome;Model=Mendelian;Test_Base=-;Significance=Significant;P-value=<0.10;gene_ID=539002;gene_IDsrc=NCBIgene	-181328	-181368
TDGF1	ENSBTAG00000021119	22	53432382	53437166	22	Animal QTLdb	Milk_Association	53538166	53538206	QTL_ID=136302;Name=Milk protein-to-fat ratio;Abbrev=MPFRAT;PUBMED_ID=28711251;trait_ID=1691;trait=Milk protein-to-fat ratio;breed=holstein;FlankMarkers=rs43765462;Map_Type=Genome;Model=Mendelian;Test_Base=-;Significance=Suggestive;P-value=<0.10;gene_ID=280846;gene_IDsrc=NCBIgene	-105784	-105824
TDGF1	ENSBTAG00000021119	22	53432382	53437166	22	Animal QTLdb	Milk_Association	53613710	53613750	QTL_ID=122267;Name=Milk tridecylic acid percentage;Abbrev=MFA-C13:0;PUBMED_ID=26995140;trait_ID=1573;trait=Milk tridecylic acid percentage;breed=brown swiss;FlankMarkers=rs41257559;Map_Type=Genome;Test_Base=-;Significance=Significant;Variance=1.1%;Additive_Effect=-0.005;gene_ID=539002;gene_IDsrc=NCBIgene	-181328	-181368
TDGF1	ENSBTAG00000021119	22	53432382	53437166	22	Animal QTLdb	Milk_Association	53613710	53613750	QTL_ID=122281;Name=Milk margaric acid percentage;Abbrev=MFA-C17:0;PUBMED_ID=26995140;trait_ID=1643;trait=Milk margaric acid percentage;breed=brown swiss;FlankMarkers=rs41257559;VTO_name=milk fatty acid C17:0 amount;PTO_name=milk fatty acid C17:0 content;CMO_name=milk fatty acid C17:0 percentage;Map_Type=Genome;Model=-;Test_Base=-;Significance=Significant;Variance=3.5%;Additive_Effect=-0.009;gene_…	-181328	-181368
TDGF1	ENSBTAG00000021119	22	53432382	53437166	22	Animal QTLdb	Milk_Association	53613710	53613750	QTL_ID=122296;Name=Milk undecylic acid percentage;Abbrev=MFA-C11:0;PUBMED_ID=26995140;trait_ID=1644;trait=Milk undecylic acid percentage;breed=brown swiss;FlankMarkers=rs41257559;VTO_name=milk fatty acid C11:0 amount;PTO_name=milk fatty acid C11:0 content;Map_Type=Genome;Model=-;Test_Base=-;Significance=Significant;Variance=0.7%;Additive_Effect=-0.004;gene_ID=539002;gene_IDsrc=NCBIgene	-181328	-181368
TDGF1	ENSBTAG00000021119	22	53432382	53437166	22	Animal QTLdb	Exterior_Association	52983505	52983545	QTL_ID=122496;Name=Hoof and leg disorders;Abbrev=HLDIS;PUBMED_ID=27344389;trait_ID=1581;trait=Hoof and leg disorders;breed=holstein;FlankMarkers=rs379808090;Map_Type=Genome;Model=Mendelian;Test_Base=Genome-wise;Significance=Significant;P-value=<0.05	448877	448837
TDGF1	ENSBTAG00000021119	22	53432382	53437166	22	Animal QTLdb	Exterior_Association	52827385	52827425	QTL_ID=66119;Name=Duration of inactivity during open field test;Abbrev=DIOF;PUBMED_ID=26515756;trait_ID=1604;trait=Duration of inactivity during open field test;breed=charolais,holstein;FlankMarkers=rs110027993;VTO_name=behavioral response to novel environment trait;Map_Type=Genome;Model=Mendelian;Test_Base=Chromosome-wise;Significance=Significant;P-value=<0.05	604997	604957
TDGF1	ENSBTAG00000021119	22	53432382	53437166	22	Animal QTLdb	Milk_Association	53538787	53538827	QTL_ID=95247;Name=Milk lactose content;Abbrev=MLC;PUBMED_ID=24804775;trait_ID=1378;trait=Milk lactose content;breed=brown swiss;FlankMarkers=rs43765461;VTO_name=milk lactose amount;PTO_name=milk lactose content;Map_Type=Genome;Model=Mendelian;Test_Base=-;Significance=Significant;Variance=35.57;gene_ID=280846;gene_IDsrc=NCBIgene	-106405	-106445
TDGF1	ENSBTAG00000021119	22	53432382	53437166	22	Animal QTLdb	Milk_Association	52809443	52809483	QTL_ID=20046;Name=Milk saturated fatty acid content;Abbrev=MSFA;PUBMED_ID=22114848;trait_ID=1508;trait=Milk saturated fatty acid content;breed=holstein;FlankMarkers=rs135605905;VTO_name=milk saturated fatty acid amount;PTO_name=milk polyunsaturated fatty acid content;CMO_name=milk saturated fatty acid percentage;Map_Type=Genome;Model=Mendelian;peak_cM=82.70;Significance=Significant;P-value=8.51E-…	622939	622899
TDGF1	ENSBTAG00000021119	22	53432382	53437166	22	Animal QTLdb	Milk_Association	52809443	52809483	QTL_ID=20047;Name=Milk monounsaturated fatty acid content;Abbrev=MMUFA;PUBMED_ID=22114848;trait_ID=1509;trait=Milk monounsaturated fatty acid content;breed=holstein;FlankMarkers=rs135605905;VTO_name=milk monounsaturated fatty acid amount;PTO_name=milk monounsaturated fatty acid content;CMO_name=milk monounsaturated fatty acid percentage;Map_Type=Genome;Model=Mendelian;peak_cM=82.70;Significance=S…	622939	622899
TDGF1	ENSBTAG00000021119	22	53432382	53437166	22	Animal QTLdb	Milk_Association	52820526	52820566	QTL_ID=23211;Name=Milk vitamin B-12 content;Abbrev=MVB12;PUBMED_ID=23626813;trait_ID=1535;trait=Milk vitamin B-12 content;breed=holstein;FlankMarkers=rs41603523;PTO_name=milk vitamin B-12 content;Map_Type=Genome;Model=Mendelian;Test_Base=Comparison-wise;peak_cM=82.72;Significance=Significant;P-value=5.5E-4;Variance=3.2;gene_ID=100849619;gene_IDsrc=NCBIgene	611856	611816
TDGF1	ENSBTAG00000021119	22	53432382	53437166	22	Animal QTLdb	Exterior_Association	53016233	53016273	QTL_ID=21159;Name=Eye area pigmentation;Abbrev=EYEAP;PUBMED_ID=22567150;trait_ID=1529;trait=Eye area pigmentation;breed=Fleckvieh;FlankMarkers=rs42951058;VTO_name=skin pigmentation trait;Map_Type=Genome;Model=Mendelian;Test_Base=Comparison-wise;peak_cM=83.03;Significance=Significant;P-value=9.18E-8;gene_ID=788207;gene_IDsrc=NCBIgene	416149	416109
TDGF1	ENSBTAG00000021119	22	53432382	53437166	22	Animal QTLdb	Health_Association	53533293	53533333	QTL_ID=30827;Name=Clinical mastitis;Abbrev=CM;PUBMED_ID=23758855;trait_ID=1146;trait=Clinical mastitis;breed=holstein;FlankMarkers=rs109623119;CMO_name=disease incidence/prevalence measurement;Map_Type=Genome;Model=Mendelian;Test_Base=-;peak_cM=83.84;Significance=Significant;P-value=<0.01;gene_ID=280846;gene_IDsrc=NCBIgene	-100911	-100951
TDGF1	ENSBTAG00000021119	22	53432382	53437166	22	Animal QTLdb	Health_Association	53533293	53533333	QTL_ID=30828;Name=Clinical mastitis;Abbrev=CM;PUBMED_ID=23758855;trait_ID=1146;trait=Clinical mastitis;breed=holstein;FlankMarkers=rs109623119;CMO_name=disease incidence/prevalence measurement;Map_Type=Genome;Model=Mendelian;Test_Base=-;peak_cM=83.84;Significance=Significant;P-value=<0.05;gene_ID=280846;gene_IDsrc=NCBIgene	-100911	-100951
TDGF1	ENSBTAG00000021119	22	53432382	53437166	22	Animal QTLdb	Exterior_QTL	54341651	54645178	QTL_ID=106750;Name=Udder swelling score;Abbrev=USS;PUBMED_ID=27335091;trait_ID=1637;trait=Udder swelling score;breed=limousin;FlankMarkers;Map_Type=Genome;Model=Mendelian;Test_Base=Experiment-wise;peak_cM=81.62;Significance=Significant;Bayes-value=94.63	-909269	-1212796
CNIH3	ENSBTAG00000044171	16	28441400	28580591	16	Animal QTLdb	Milk_Association	27869150	27869190	QTL_ID=69603;Name=Milk iron content;Abbrev=MFE;PUBMED_ID=25989905;trait_ID=1618;trait=Milk iron content;breed=holstein;FlankMarkers=rs133405350;Map_Type=Genome;Model=Mendelian;Test_Base=Experiment-wise;Significance=Significant;P-value=2.49E-02	572250	572210
CNIH3	ENSBTAG00000044171	16	28441400	28580591	16	Animal QTLdb	Milk_Association	27890688	27890728	QTL_ID=69604;Name=Milk iron content;Abbrev=MFE;PUBMED_ID=25989905;trait_ID=1618;trait=Milk iron content;breed=holstein;FlankMarkers=rs135248689;Map_Type=Genome;Model=Mendelian;Test_Base=Experiment-wise;Significance=Significant;P-value=2.49E-02	550712	550672
CNIH3	ENSBTAG00000044171	16	28441400	28580591	16	Animal QTLdb	Production_QTL	27811695	27823039	QTL_ID=121935;Name=Average daily gain;Abbrev=ADG;PUBMED_ID=27760167;trait_ID=1053;trait=Average daily gain;breed=nelore;FlankMarkers=rs135482143,rs134023967;VTO_name=postnatal growth trait;CMO_name=average daily body weight gain;Map_Type=Genome;Model=Mendelian;Test_Base=-;Significance=Significant;Variance=1.18	629705	618361
CNIH3	ENSBTAG00000044171	16	28441400	28580591	16	Animal QTLdb	Reproduction_Association	27489217	27489257	QTL_ID=48255;Name=Daughter pregnancy rate;Abbrev=DPR;PUBMED_ID=21831322;trait_ID=1143;trait=Daughter pregnancy rate;breed=holstein;FlankMarkers=rs109206036;VTO_name=fertility trait;Map_Type=Genome;Model=Mendelian;Test_Base=Genome-wise;peak_cM=33.56;Significance=Significant;P-value=<0.05;gene_ID=508637;gene_IDsrc=NCBIgene	952183	952143
CNIH3	ENSBTAG00000044171	16	28441400	28580591	16	Animal QTLdb	Exterior_Association	27489217	27489257	QTL_ID=48256;Name=Teat placement;Abbrev=TPL;PUBMED_ID=21831322;trait_ID=1095;trait=Teat placement;breed=holstein;FlankMarkers=rs109206036;VTO_name=udder morphology trait;CMO_name=interteat distance;Map_Type=Genome;Model=Mendelian;Test_Base=Genome-wise;peak_cM=33.56;Significance=Significant;P-value=<0.05;gene_ID=508637;gene_IDsrc=NCBIgene	952183	952143
CNIH3	ENSBTAG00000044171	16	28441400	28580591	16	Animal QTLdb	Exterior_Association	27489217	27489257	QTL_ID=48257;Name=Teat placement;Abbrev=TPL;PUBMED_ID=21831322;trait_ID=1095;trait=Teat placement;breed=holstein;FlankMarkers=rs109206036;VTO_name=udder morphology trait;CMO_name=interteat distance;Map_Type=Genome;Model=Mendelian;Test_Base=Genome-wise;peak_cM=33.56;Significance=Significant;P-value=<0.05;gene_ID=508637;gene_IDsrc=NCBIgene	952183	952143
CNIH3	ENSBTAG00000044171	16	28441400	28580591	16	Animal QTLdb	Reproduction_Association	27489217	27489257	QTL_ID=48258;Name=Calving ease;Abbrev=CALEASE;PUBMED_ID=21831322;trait_ID=1073;trait=Calving ease;breed=holstein;FlankMarkers=rs109206036;VTO_name=parturition trait;Map_Type=Genome;Model=Mendelian;Test_Base=Genome-wise;peak_cM=33.56;Significance=Significant;P-value=<0.05;gene_ID=508637;gene_IDsrc=NCBIgene	952183	952143
CNIH3	ENSBTAG00000044171	16	28441400	28580591	16	Animal QTLdb	Reproduction_Association	27489217	27489257	QTL_ID=48259;Name=Stillbirth;Abbrev=SB;PUBMED_ID=21831322;trait_ID=1153;trait=Stillbirth;breed=holstein;FlankMarkers=rs109206036;VTO_name=stillborn offspring quantity;Map_Type=Genome;Model=Mendelian;Test_Base=Genome-wise;peak_cM=33.56;Significance=Significant;P-value=<0.05;gene_ID=508637;gene_IDsrc=NCBIgene	952183	952143
CNIH3	ENSBTAG00000044171	16	28441400	28580591	16	Animal QTLdb	Exterior_Association	27489217	27489257	QTL_ID=48260;Name=Strength;Abbrev=STR;PUBMED_ID=21831322;trait_ID=1135;trait=Strength;breed=holstein;FlankMarkers=rs109206036;VTO_name=chest width;Map_Type=Genome;Model=Mendelian;Test_Base=Genome-wise;peak_cM=33.56;Significance=Significant;P-value=<0.05;gene_ID=508637;gene_IDsrc=NCBIgene	952183	952143
CNIH3	ENSBTAG00000044171	16	28441400	28580591	16	Animal QTLdb	Exterior_Association	27489217	27489257	QTL_ID=48261;Name=Udder cleft;Abbrev=UC;PUBMED_ID=21831322;trait_ID=1130;trait=Udder cleft;breed=holstein;FlankMarkers=rs109206036;VTO_name=udder cleft morphology trait;Map_Type=Genome;Model=Mendelian;Test_Base=Genome-wise;peak_cM=33.56;Significance=Significant;P-value=<0.05;gene_ID=508637;gene_IDsrc=NCBIgene	952183	952143
CNIH3	ENSBTAG00000044171	16	28441400	28580591	16	Animal QTLdb	Production_Association	27692022	27692062	QTL_ID=23859;Name=Residual feed intake;Abbrev=RFI;PUBMED_ID=23851991;trait_ID=1164;trait=Residual feed intake;FlankMarkers=rs109316815;CMO_name=residual feed intake;Map_Type=Genome;Model=Mendelian;Test_Base=Comparison-wise;peak_cM=33.81;Significance=Significant;P-value=<0.001	749378	749338
CNIH3	ENSBTAG00000044171	16	28441400	28580591	16	Animal QTLdb	Production_Association	27720190	27720230	QTL_ID=23860;Name=Residual feed intake;Abbrev=RFI;PUBMED_ID=23851991;trait_ID=1164;trait=Residual feed intake;FlankMarkers=rs110913390;CMO_name=residual feed intake;Map_Type=Genome;Model=Mendelian;Test_Base=Comparison-wise;peak_cM=33.84;Significance=Significant;P-value=<0.001	721210	721170
CNIH3	ENSBTAG00000044171	16	28441400	28580591	16	Animal QTLdb	Milk_Association	29441037	29441077	QTL_ID=25633;Name=Milk yield (daughter deviation) ;Abbrev=DDMY;PUBMED_ID=22449276;trait_ID=1158;trait=Milk yield (daughter deviation) ;breed=holstein;FlankMarkers=rs43714156;VTO_name=milk amount;Map_Type=Genome;Model=Mendelian;Test_Base=Experiment-wise;peak_cM=35.94;Significance=Significant;P-value=4.39E-02	-999637	-999677
CNIH3	ENSBTAG00000044171	16	28441400	28580591	16	Animal QTLdb	Meat_and_Carcass_QTL	22147468	28384914	QTL_ID=20803;Name=Shear force;Abbrev=SF;PUBMED_ID=22497286;trait_ID=1186;trait=Shear force;breed=charolais,hereford,limousin,simmental;FlankMarkers=rs109546924,rs110125689;PTO_name=meat tenderness;Map_Type=Genome;Model=Mendelian;peak_cM=30.84;Significance=Significant;P-value=<0.05	6293932	56486
CNIH3	ENSBTAG00000044171	16	28441400	28580591	16	Animal QTLdb	Production_QTL	26695043	31170850	QTL_ID=106652;Name=Body weight (weaning);Abbrev=WWT;PUBMED_ID=27328805;trait_ID=1063;trait=Body weight (weaning);breed=blonde d'aquitaine;FlankMarkers;VTO_name=body mass;CMO_name=body weight;Map_Type=Genome;Model=Mendelian;Test_Base=Experiment-wise;peak_cM=36.73;Significance=Significant;Bayes-value=109.95	1746357	-2729450
RGS7	ENSBTAG00000005410	16	36478831	36695721	16	Animal QTLdb	Health_Association	37287689	37287729	QTL_ID=96425;Name=Bovine tuberculosis susceptibility;Abbrev=BTBS;PUBMED_ID=26960806;trait_ID=1504;trait=Bovine tuberculosis susceptibility;breed=holstein;FlankMarkers=rs41798319;CMO_name=disease process measurement;Map_Type=Genome;Model=Mendelian;Test_Base=Experiment-wise;Significance=Significant;Bayes-value=12.44	-808858	-808898
RGS7	ENSBTAG00000005410	16	36478831	36695721	16	Animal QTLdb	Milk_Association	36836125	36836165	QTL_ID=115363;Name=Milk glycosylated kappa-casein percentage;Abbrev=MGKCASP;PUBMED_ID=27485317;trait_ID=1638;trait=Milk glycosylated kappa-casein percentage;breed=holstein;FlankMarkers=rs41802466;Map_Type=Genome;Model=Mendelian;Test_Base=Experiment-wise;Significance=Significant;P-value=0.0130	-357294	-357334
RGS7	ENSBTAG00000005410	16	36478831	36695721	16	Animal QTLdb	Milk_Association	35913693	35913733	QTL_ID=116663;Name=Milk glycosylated kappa-casein percentage;Abbrev=MGKCASP;PUBMED_ID=27485317;trait_ID=1638;trait=Milk glycosylated kappa-casein percentage;breed=holstein;FlankMarkers=rs41802102;Map_Type=Genome;Model=Mendelian;Test_Base=Experiment-wise;Significance=Suggestive;P-value=0.0821	565138	565098
RGS7	ENSBTAG00000005410	16	36478831	36695721	16	Animal QTLdb	Milk_Association	35970225	35970265	QTL_ID=115868;Name=Milk glycosylated kappa-casein percentage;Abbrev=MGKCASP;PUBMED_ID=27485317;trait_ID=1638;trait=Milk glycosylated kappa-casein percentage;breed=holstein;FlankMarkers=rs41802082;Map_Type=Genome;Model=Mendelian;Test_Base=Experiment-wise;Significance=Significant;P-value=0.0358	508606	508566
RGS7	ENSBTAG00000005410	16	36478831	36695721	16	Animal QTLdb	Milk_Association	36984044	36984084	QTL_ID=116292;Name=Milk glycosylated kappa-casein percentage;Abbrev=MGKCASP;PUBMED_ID=27485317;trait_ID=1638;trait=Milk glycosylated kappa-casein percentage;breed=holstein;FlankMarkers=rs41802396;Map_Type=Genome;Model=Mendelian;Test_Base=Experiment-wise;Significance=Suggestive;P-value=0.0558	-505213	-505253
RGS7	ENSBTAG00000005410	16	36478831	36695721	16	Animal QTLdb	Milk_Association	35991002	35991042	QTL_ID=116434;Name=Milk glycosylated kappa-casein percentage;Abbrev=MGKCASP;PUBMED_ID=27485317;trait_ID=1638;trait=Milk glycosylated kappa-casein percentage;breed=holstein;FlankMarkers=rs41802659;Map_Type=Genome;Model=Mendelian;Test_Base=Experiment-wise;Significance=Suggestive;P-value=0.0662	487829	487789
RGS7	ENSBTAG00000005410	16	36478831	36695721	16	Animal QTLdb	Milk_Association	35998885	35998925	QTL_ID=111362;Name=Milk kappa-casein percentage;Abbrev=MKCASP;PUBMED_ID=27485317;trait_ID=1419;trait=Milk kappa-casein percentage;breed=holstein;FlankMarkers=rs110671046;VTO_name=milk kappa-casein amount;PTO_name=milk kappa-casein content;CMO_name=milk kappa-casein percentage;Map_Type=Genome;Model=Mendelian;Test_Base=Experiment-wise;Significance=Significant;P-value=0.0262	479946	479906
RGS7	ENSBTAG00000005410	16	36478831	36695721	16	Animal QTLdb	Milk_Association	36001062	36001102	QTL_ID=111363;Name=Milk kappa-casein percentage;Abbrev=MKCASP;PUBMED_ID=27485317;trait_ID=1419;trait=Milk kappa-casein percentage;breed=holstein;FlankMarkers=rs41802694;VTO_name=milk kappa-casein amount;PTO_name=milk kappa-casein content;CMO_name=milk kappa-casein percentage;Map_Type=Genome;Model=Mendelian;Test_Base=Experiment-wise;Significance=Significant;P-value=0.0262	477769	477729
RGS7	ENSBTAG00000005410	16	36478831	36695721	16	Animal QTLdb	Milk_Association	35970225	35970265	QTL_ID=112773;Name=Milk kappa-casein percentage;Abbrev=MKCASP;PUBMED_ID=27485317;trait_ID=1419;trait=Milk kappa-casein percentage;breed=holstein;FlankMarkers=rs41802082;VTO_name=milk kappa-casein amount;PTO_name=milk kappa-casein content;CMO_name=milk kappa-casein percentage;Map_Type=Genome;Model=Mendelian;Test_Base=Experiment-wise;Significance=Suggestive;P-value=0.0789	508606	508566
RGS7	ENSBTAG00000005410	16	36478831	36695721	16	Animal QTLdb	Milk_Association	35647577	35647617	QTL_ID=111668;Name=Milk kappa-casein percentage;Abbrev=MKCASP;PUBMED_ID=27485317;trait_ID=1419;trait=Milk kappa-casein percentage;breed=holstein;FlankMarkers=rs110876159;VTO_name=milk kappa-casein amount;PTO_name=milk kappa-casein content;CMO_name=milk kappa-casein percentage;Map_Type=Genome;Model=Mendelian;Test_Base=Experiment-wise;Significance=Significant;P-value=0.0357	831254	831214
RGS7	ENSBTAG00000005410	16	36478831	36695721	16	Animal QTLdb	Milk_Association	35651535	35651575	QTL_ID=111669;Name=Milk kappa-casein percentage;Abbrev=MKCASP;PUBMED_ID=27485317;trait_ID=1419;trait=Milk kappa-casein percentage;breed=holstein;FlankMarkers=rs111022647;VTO_name=milk kappa-casein amount;PTO_name=milk kappa-casein content;CMO_name=milk kappa-casein percentage;Map_Type=Genome;Model=Mendelian;Test_Base=Experiment-wise;Significance=Significant;P-value=0.0357	827296	827256
RGS7	ENSBTAG00000005410	16	36478831	36695721	16	Animal QTLdb	Milk_Association	35913693	35913733	QTL_ID=111152;Name=Milk kappa-casein percentage;Abbrev=MKCASP;PUBMED_ID=27485317;trait_ID=1419;trait=Milk kappa-casein percentage;breed=holstein;FlankMarkers=rs41802102;VTO_name=milk kappa-casein amount;PTO_name=milk kappa-casein content;CMO_name=milk kappa-casein percentage;Map_Type=Genome;Model=Mendelian;Test_Base=Experiment-wise;Significance=Significant;P-value=0.0180	565138	565098
RGS7	ENSBTAG00000005410	16	36478831	36695721	16	Animal QTLdb	Milk_Association	35991002	35991042	QTL_ID=111163;Name=Milk kappa-casein percentage;Abbrev=MKCASP;PUBMED_ID=27485317;trait_ID=1419;trait=Milk kappa-casein percentage;breed=holstein;FlankMarkers=rs41802659;VTO_name=milk kappa-casein amount;PTO_name=milk kappa-casein content;CMO_name=milk kappa-casein percentage;Map_Type=Genome;Model=Mendelian;Test_Base=Experiment-wise;Significance=Significant;P-value=0.0185	487829	487789
RGS7	ENSBTAG00000005410	16	36478831	36695721	16	Animal QTLdb	Milk_Association	35969164	35969204	QTL_ID=116664;Name=Milk glycosylated kappa-casein percentage;Abbrev=MGKCASP;PUBMED_ID=27485317;trait_ID=1638;trait=Milk glycosylated kappa-casein percentage;breed=holstein;FlankMarkers=rs41802094;Map_Type=Genome;Model=Mendelian;Test_Base=Experiment-wise;peak_cM=0.00;Significance=Suggestive;P-value=0.0821	509667	509627
RGS7	ENSBTAG00000005410	16	36478831	36695721	16	Animal QTLdb	Milk_Association	35969164	35969204	QTL_ID=111153;Name=Milk kappa-casein percentage;Abbrev=MKCASP;PUBMED_ID=27485317;trait_ID=1419;trait=Milk kappa-casein percentage;breed=holstein;FlankMarkers=rs41802094;VTO_name=milk kappa-casein amount;PTO_name=milk kappa-casein content;CMO_name=milk kappa-casein percentage;Map_Type=Genome;Model=Mendelian;Test_Base=Experiment-wise;peak_cM=0.00;Significance=Significant;P-value=0.0180	509667	509627
RGS7	ENSBTAG00000005410	16	36478831	36695721	16	Animal QTLdb	Meat_and_Carcass_QTL	37037143	37377382	QTL_ID=122458;Name=Carcass weight;Abbrev=CWT;PUBMED_ID=27898882;trait_ID=1022;trait=Carcass weight;breed=nelore;FlankMarkers=rs110164636,rs41798471;PTO_name=dressed carcass weight;CMO_name=carcass weight;Map_Type=Genome;Model=Mendelian;Test_Base=-;Significance=Significant;Variance=0.73%	-558312	-898551
RGS7	ENSBTAG00000005410	16	36478831	36695721	16	Animal QTLdb	Production_Association	35969164	35969204	QTL_ID=68862;Name=Body weight gain;Abbrev=BWG;PUBMED_ID=19966163;trait_ID=1612;trait=Body weight gain;breed=charolais,gelbvieh,hereford,limousin,pinzgauer,red angus,red poll,simmental,Angus;FlankMarkers=rs41802094;VTO_name=postnatal growth trait;Map_Type=Genome;Model=Mendelian;Test_Base=Experiment-wise;peak_cM=43.91;Significance=Significant;P-value=<0.05	509667	509627
RGS7	ENSBTAG00000005410	16	36478831	36695721	16	Animal QTLdb	Milk_Association	36197572	36197612	QTL_ID=20168;Name=Milk protein yield;Abbrev=PY;PUBMED_ID=22281351;trait_ID=1042;trait=Milk protein yield;breed=holstein;FlankMarkers=rs41634728;VTO_name=milk protein amount;PTO_name=milk protein yield;CMO_name=milk protein yield;Map_Type=Genome;Model=Mendelian;peak_cM=44.19;Significance=Significant;P-value=<0.05	281259	281219
RGS7	ENSBTAG00000005410	16	36478831	36695721	16	Animal QTLdb	Milk_Association	36197572	36197612	QTL_ID=20169;Name=Milk yield;Abbrev=MY;PUBMED_ID=22281351;trait_ID=1044;trait=Milk yield;breed=holstein;FlankMarkers=rs41634728;VTO_name=milk amount;CMO_name=milk yield;Map_Type=Genome;Model=Mendelian;peak_cM=44.19;Significance=Significant;P-value=<0.05	281259	281219
RGS7	ENSBTAG00000005410	16	36478831	36695721	16	Animal QTLdb	Exterior_Association	36415554	36415594	QTL_ID=48283;Name=Rear leg set;Abbrev=RLEGS;PUBMED_ID=21831322;trait_ID=1173;trait=Rear leg set;breed=holstein;FlankMarkers=rs110418161;VTO_name=hindlimb conformation trait;Map_Type=Genome;Model=Mendelian;Test_Base=Genome-wise;peak_cM=44.45;Significance=Significant;P-value=<0.05;gene_ID=281452;gene_IDsrc=NCBIgene	63277	63237
RGS7	ENSBTAG00000005410	16	36478831	36695721	16	Animal QTLdb	Health_Association	36785381	36785421	QTL_ID=19023;Name=Clinical mastitis;Abbrev=CM;PUBMED_ID=21906097;trait_ID=1146;trait=Clinical mastitis;breed=norwegian red;FlankMarkers=rs41579632;CMO_name=disease incidence/prevalence measurement;Map_Type=Genome;Model=Mendelian;Test_Base=-;peak_cM=44.91;Significance=Significant;Likelihood_Ratio=14.64	-306550	-306590
RGS7	ENSBTAG00000005410	16	36478831	36695721	16	Animal QTLdb	Production_Association	37505145	37505185	QTL_ID=48284;Name=Body depth;Abbrev=BD;PUBMED_ID=21831322;trait_ID=1131;trait=Body depth;breed=holstein;FlankMarkers=rs110120157;VTO_name=chest depth;Map_Type=Genome;Model=Mendelian;Test_Base=Genome-wise;peak_cM=45.78;Significance=Significant;P-value=<0.05	-1026314	-1026354
RGS7	ENSBTAG00000005410	16	36478831	36695721	16	Animal QTLdb	Exterior_Association	37505145	37505185	QTL_ID=48285;Name=Dairy form;Abbrev=DYF;PUBMED_ID=21831322;trait_ID=1137;trait=Dairy form;breed=holstein;FlankMarkers=rs110120157;VTO_name=back conformation trait;Map_Type=Genome;Model=Mendelian;Test_Base=Genome-wise;peak_cM=45.78;Significance=Significant;P-value=<0.05	-1026314	-1026354
RGS7	ENSBTAG00000005410	16	36478831	36695721	16	Animal QTLdb	Reproduction_Association	37505145	37505185	QTL_ID=48286;Name=Daughter pregnancy rate;Abbrev=DPR;PUBMED_ID=21831322;trait_ID=1143;trait=Daughter pregnancy rate;breed=holstein;FlankMarkers=rs110120157;VTO_name=fertility trait;Map_Type=Genome;Model=Mendelian;Test_Base=Genome-wise;peak_cM=45.78;Significance=Significant;P-value=<0.05	-1026314	-1026354
RGS7	ENSBTAG00000005410	16	36478831	36695721	16	Animal QTLdb	Reproduction_Association	37505145	37505185	QTL_ID=48287;Name=Stillbirth (maternal);Abbrev=SB;PUBMED_ID=21831322;trait_ID=1278;trait=Stillbirth (maternal);breed=holstein;FlankMarkers=rs110120157;VTO_name=stillborn offspring quantity;Map_Type=Genome;Model=Mendelian;Test_Base=Genome-wise;peak_cM=45.78;Significance=Significant;P-value=<0.05	-1026314	-1026354
RGS7	ENSBTAG00000005410	16	36478831	36695721	16	Animal QTLdb	Production_Association	37505145	37505185	QTL_ID=48288;Name=PTA type;Abbrev=PTAT;PUBMED_ID=21831322;trait_ID=1066;trait=PTA type;breed=holstein;FlankMarkers=rs110120157;VTO_name=body conformation trait;Map_Type=Genome;Model=Mendelian;Test_Base=Genome-wise;peak_cM=45.78;Significance=Significant;P-value=<0.05	-1026314	-1026354
RGS7	ENSBTAG00000005410	16	36478831	36695721	16	Animal QTLdb	Milk_Association	37505145	37505185	QTL_ID=48289;Name=Milk fat yield;Abbrev=FY;PUBMED_ID=21831322;trait_ID=1039;trait=Milk fat yield;breed=holstein;FlankMarkers=rs110120157;VTO_name=milk fat amount;PTO_name=milk fat yield;CMO_name=milk fat yield;Map_Type=Genome;Model=Mendelian;Test_Base=Genome-wise;peak_cM=45.78;Significance=Significant;P-value=<0.05	-1026314	-1026354
RGS7	ENSBTAG00000005410	16	36478831	36695721	16	Animal QTLdb	Production_Association	37505145	37505185	QTL_ID=48290;Name=Length of productive life;Abbrev=PL;PUBMED_ID=21831322;trait_ID=1067;trait=Length of productive life;breed=holstein;FlankMarkers=rs110120157;VTO_name=life span trait;Map_Type=Genome;Model=Mendelian;Test_Base=Genome-wise;peak_cM=45.78;Significance=Significant;P-value=<0.05	-1026314	-1026354
RGS7	ENSBTAG00000005410	16	36478831	36695721	16	Animal QTLdb	Exterior_Association	37505145	37505185	QTL_ID=48291;Name=Rear leg set;Abbrev=RLEGS;PUBMED_ID=21831322;trait_ID=1173;trait=Rear leg set;breed=holstein;FlankMarkers=rs110120157;VTO_name=hindlimb conformation trait;Map_Type=Genome;Model=Mendelian;Test_Base=Genome-wise;peak_cM=45.78;Significance=Significant;P-value=<0.05	-1026314	-1026354
RGS7	ENSBTAG00000005410	16	36478831	36695721	16	Animal QTLdb	Production_Association	37505145	37505185	QTL_ID=48292;Name=Rump width;Abbrev=RUMWD;PUBMED_ID=21831322;trait_ID=1150;trait=Rump width;breed=holstein;FlankMarkers=rs110120157;VTO_name=rump width;Map_Type=Genome;Model=Mendelian;Test_Base=Genome-wise;peak_cM=45.78;Significance=Significant;P-value=<0.05	-1026314	-1026354
RGS7	ENSBTAG00000005410	16	36478831	36695721	16	Animal QTLdb	Health_Association	37505145	37505185	QTL_ID=48293;Name=Somatic cell score;Abbrev=SCS;PUBMED_ID=21831322;trait_ID=1005;trait=Somatic cell score;breed=holstein;FlankMarkers=rs110120157;VTO_name=milk somatic cell quantity;PTO_name=milk somatic cell count;CMO_name=milk somatic cell score;Map_Type=Genome;Model=Mendelian;Test_Base=Genome-wise;peak_cM=45.78;Significance=Significant;P-value=<0.05	-1026314	-1026354
RGS7	ENSBTAG00000005410	16	36478831	36695721	16	Animal QTLdb	Exterior_Association	37505145	37505185	QTL_ID=48294;Name=Stature;Abbrev=STA;PUBMED_ID=21831322;trait_ID=1134;trait=Stature;breed=holstein;FlankMarkers=rs110120157;VTO_name=body height;Map_Type=Genome;Model=Mendelian;Test_Base=Genome-wise;peak_cM=45.78;Significance=Significant;P-value=<0.05	-1026314	-1026354
RGS7	ENSBTAG00000005410	16	36478831	36695721	16	Animal QTLdb	Exterior_Association	37505145	37505185	QTL_ID=48295;Name=Strength;Abbrev=STR;PUBMED_ID=21831322;trait_ID=1135;trait=Strength;breed=holstein;FlankMarkers=rs110120157;VTO_name=chest width;Map_Type=Genome;Model=Mendelian;Test_Base=Genome-wise;peak_cM=45.78;Significance=Significant;P-value=<0.05	-1026314	-1026354
RGS7	ENSBTAG00000005410	16	36478831	36695721	16	Animal QTLdb	Reproduction_Association	35317368	35943279	QTL_ID=24606;Name=Calving ease;Abbrev=CALEASE;PUBMED_ID=24906442;trait_ID=1073;trait=Calving ease;breed=shorthorn;FlankMarkers=rs81111317,rs41579673,rs41579660;VTO_name=parturition trait;Map_Type=Genome;Test_Base=Genome-wise;peak_cM=43.50;Significance=-;Variance=1.09	1161463	535552
CYP11A1	ENSBTAG00000006934	21	34724299	34734990	21	Animal QTLdb	Health_Association	34678839	34678879	QTL_ID=96498;Name=Bovine tuberculosis susceptibility;Abbrev=BTBS;PUBMED_ID=26960806;trait_ID=1504;trait=Bovine tuberculosis susceptibility;breed=holstein;FlankMarkers=rs109193750;CMO_name=disease process measurement;Map_Type=Genome;Model=Mendelian;Test_Base=Experiment-wise;Significance=Significant;Bayes-value=13.36	45460	45420
CYP11A1	ENSBTAG00000006934	21	34724299	34734990	21	Animal QTLdb	Health_Association	34676306	34676346	QTL_ID=96499;Name=Bovine tuberculosis susceptibility;Abbrev=BTBS;PUBMED_ID=26960806;trait_ID=1504;trait=Bovine tuberculosis susceptibility;breed=holstein;FlankMarkers=rs109292561;CMO_name=disease process measurement;Map_Type=Genome;Model=Mendelian;Test_Base=Experiment-wise;Significance=Significant;Bayes-value=18.73	47993	47953
CYP11A1	ENSBTAG00000006934	21	34724299	34734990	21	Animal QTLdb	Health_Association	34700042	34700082	QTL_ID=96500;Name=Bovine tuberculosis susceptibility;Abbrev=BTBS;PUBMED_ID=26960806;trait_ID=1504;trait=Bovine tuberculosis susceptibility;breed=holstein;FlankMarkers=rs109377873;CMO_name=disease process measurement;Map_Type=Genome;Model=Mendelian;Test_Base=Experiment-wise;Significance=Significant;Bayes-value=17.07	24257	24217
CYP11A1	ENSBTAG00000006934	21	34724299	34734990	21	Animal QTLdb	Health_Association	34681819	34681859	QTL_ID=96501;Name=Bovine tuberculosis susceptibility;Abbrev=BTBS;PUBMED_ID=26960806;trait_ID=1504;trait=Bovine tuberculosis susceptibility;breed=holstein;FlankMarkers=rs109738287;CMO_name=disease process measurement;Map_Type=Genome;Model=Mendelian;Test_Base=Experiment-wise;Significance=Significant;Bayes-value=15.42	42480	42440
CYP11A1	ENSBTAG00000006934	21	34724299	34734990	21	Animal QTLdb	Health_Association	34680124	34680164	QTL_ID=96502;Name=Bovine tuberculosis susceptibility;Abbrev=BTBS;PUBMED_ID=26960806;trait_ID=1504;trait=Bovine tuberculosis susceptibility;breed=holstein;FlankMarkers=rs109863961;CMO_name=disease process measurement;Map_Type=Genome;Model=Mendelian;Test_Base=Experiment-wise;Significance=Significant;Bayes-value=15.73	44175	44135
CYP11A1	ENSBTAG00000006934	21	34724299	34734990	21	Animal QTLdb	Health_Association	34672810	34672850	QTL_ID=96505;Name=Bovine tuberculosis susceptibility;Abbrev=BTBS;PUBMED_ID=26960806;trait_ID=1504;trait=Bovine tuberculosis susceptibility;breed=holstein;FlankMarkers=rs110158247;CMO_name=disease process measurement;Map_Type=Genome;Model=Mendelian;Test_Base=Experiment-wise;Significance=Significant;Bayes-value=22.79	51489	51449
CYP11A1	ENSBTAG00000006934	21	34724299	34734990	21	Animal QTLdb	Health_Association	34672109	34672149	QTL_ID=96509;Name=Bovine tuberculosis susceptibility;Abbrev=BTBS;PUBMED_ID=26960806;trait_ID=1504;trait=Bovine tuberculosis susceptibility;breed=holstein;FlankMarkers=rs110964917;CMO_name=disease process measurement;Map_Type=Genome;Model=Mendelian;Test_Base=Experiment-wise;Significance=Significant;Bayes-value=10.70	52190	52150
CYP11A1	ENSBTAG00000006934	21	34724299	34734990	21	Animal QTLdb	Health_Association	34695399	34695439	QTL_ID=96510;Name=Bovine tuberculosis susceptibility;Abbrev=BTBS;PUBMED_ID=26960806;trait_ID=1504;trait=Bovine tuberculosis susceptibility;breed=holstein;FlankMarkers=rs110978890;CMO_name=disease process measurement;Map_Type=Genome;Model=Mendelian;Test_Base=Experiment-wise;Significance=Significant;Bayes-value=10.40	28900	28860
CYP11A1	ENSBTAG00000006934	21	34724299	34734990	21	Animal QTLdb	Health_Association	34686926	34686966	QTL_ID=96522;Name=Bovine tuberculosis susceptibility;Abbrev=BTBS;PUBMED_ID=26960806;trait_ID=1504;trait=Bovine tuberculosis susceptibility;breed=holstein;FlankMarkers=rs136016305;CMO_name=disease process measurement;Map_Type=Genome;Model=Mendelian;Test_Base=Experiment-wise;Significance=Significant;Bayes-value=12.03	37373	37333
CYP11A1	ENSBTAG00000006934	21	34724299	34734990	21	Animal QTLdb	Health_Association	34694348	34694388	QTL_ID=96523;Name=Bovine tuberculosis susceptibility;Abbrev=BTBS;PUBMED_ID=26960806;trait_ID=1504;trait=Bovine tuberculosis susceptibility;breed=holstein;FlankMarkers=rs136945598;CMO_name=disease process measurement;Map_Type=Genome;Model=Mendelian;Test_Base=Experiment-wise;Significance=Significant;Bayes-value=28.14	29951	29911
CYP11A1	ENSBTAG00000006934	21	34724299	34734990	21	Animal QTLdb	Meat_and_Carcass_Association	33764410	33764450	QTL_ID=95482;Name=Marbling score;Abbrev=MARBL;PUBMED_ID=26621608;trait_ID=1027;trait=Marbling score;breed=Hanwoo;FlankMarkers=rs42324812;VTO_name=intramuscular adipose amount;PTO_name=intramuscular fat content;Map_Type=Genome;Model=Mendelian;Test_Base=Genome-wise;Significance=Significant;P-value=<0.05;gene_ID=505220;gene_IDsrc=NCBIgene	959889	959849
CYP11A1	ENSBTAG00000006934	21	34724299	34734990	21	Animal QTLdb	Exterior_Association	34899820	34899860	QTL_ID=125857;Name=Conformation score;Abbrev=CONF;PUBMED_ID=18565942;trait_ID=1231;trait=Conformation score;breed=holstein;FlankMarkers=rs41565403;VTO_name=body conformation trait;Map_Type=Genome;Model=Mendelian;Test_Base=Chromosome-wise;Significance=Significant;P-value=<0.05;F-Stat=7.78;gene_ID=515911;gene_IDsrc=NCBIgene	-175521	-175561
CYP11A1	ENSBTAG00000006934	21	34724299	34734990	21	Animal QTLdb	Meat_and_Carcass_Association	34229822	34229862	QTL_ID=25138;Name=Fat percentage;Abbrev=FATP;PUBMED_ID=24476087;trait_ID=1228;trait=Fat percentage;FlankMarkers=rs41980260;PTO_name=dressed carcass fat percentage;Map_Type=Genome;Model=Mendelian;Test_Base=Chromosome-wise;peak_cM=42.62;Significance=Significant;P-value=<0.05;gene_ID=534312;gene_IDsrc=NCBIgene	494477	494437
CYP11A1	ENSBTAG00000006934	21	34724299	34734990	21	Animal QTLdb	Meat_and_Carcass_Association	34230274	34230314	QTL_ID=25139;Name=Fat percentage;Abbrev=FATP;PUBMED_ID=24476087;trait_ID=1228;trait=Fat percentage;FlankMarkers=rs41980261;PTO_name=dressed carcass fat percentage;Map_Type=Genome;Model=Mendelian;Test_Base=Chromosome-wise;peak_cM=42.62;Significance=Significant;P-value=<0.05;gene_ID=534312;gene_IDsrc=NCBIgene	494025	493985
CYP11A1	ENSBTAG00000006934	21	34724299	34734990	21	Animal QTLdb	Production_Association	34243855	34243895	QTL_ID=21022;Name=Average daily feed intake;Abbrev=ADFI;PUBMED_ID=22497295;trait_ID=1332;trait=Average daily feed intake;breed=Angus;FlankMarkers=rs41980271;CMO_name=average daily food intake weight;Map_Type=Genome;Model=Mendelian;Test_Base=Genome-wise;peak_cM=42.64;Significance=Significant;P-value=<0.05	480444	480404
CYP11A1	ENSBTAG00000006934	21	34724299	34734990	21	Animal QTLdb	Production_Association	34243855	34243895	QTL_ID=21087;Name=Residual feed intake;Abbrev=RFI;PUBMED_ID=22497295;trait_ID=1164;trait=Residual feed intake;breed=Angus;FlankMarkers=rs41980271;CMO_name=residual feed intake;Map_Type=Genome;Model=Mendelian;Test_Base=Genome-wise;peak_cM=42.64;Significance=Significant;P-value=<0.05	480444	480404
CYP11A1	ENSBTAG00000006934	21	34724299	34734990	21	Animal QTLdb	Meat_and_Carcass_QTL	33764430	34810865	QTL_ID=20812;Name=Shear force;Abbrev=SF;PUBMED_ID=22497286;trait_ID=1186;trait=Shear force;breed=hereford,simmental,Angus;FlankMarkers=rs42324812,rs29015146,rs110911370;PTO_name=meat tenderness;Map_Type=Genome;Model=Mendelian;peak_cM=42.69;Significance=Significant;P-value=<0.05	959869	-86566
CYP11A1	ENSBTAG00000006934	21	34724299	34734990	21	Animal QTLdb	Production_Association	34339494	34339534	QTL_ID=20969;Name=Average daily gain;Abbrev=ADG;PUBMED_ID=22497295;trait_ID=1053;trait=Average daily gain;breed=Angus;FlankMarkers=rs41979208;VTO_name=postnatal growth trait;CMO_name=average daily body weight gain;Map_Type=Genome;Model=Mendelian;Test_Base=Genome-wise;peak_cM=42.76;Significance=Significant;P-value=<0.05	384805	384765
CYP11A1	ENSBTAG00000006934	21	34724299	34734990	21	Animal QTLdb	Health_Association	34593822	34593862	QTL_ID=57597;Name=Bovine respiratory disease susceptibility;Abbrev=BRDS;PUBMED_ID=26020874;trait_ID=1494;trait=Bovine respiratory disease susceptibility;FlankMarkers=rs134537168;CMO_name=disease process measurement;Map_Type=Genome;Model=Mendelian;Test_Base=Genome-wise;peak_cM=43.08;Significance=Significant;P-value=<0.05	130477	130437
CYP11A1	ENSBTAG00000006934	21	34724299	34734990	21	Animal QTLdb	Production_Association	35615552	35615592	QTL_ID=69160;Name=Body weight gain;Abbrev=BWG;PUBMED_ID=19966163;trait_ID=1612;trait=Body weight gain;breed=charolais,gelbvieh,hereford,limousin,pinzgauer,red angus,red poll,simmental,Angus;FlankMarkers=rs109677864;VTO_name=postnatal growth trait;Map_Type=Genome;Model=Mendelian;Test_Base=Experiment-wise;peak_cM=44.35;Significance=Significant;P-value=<0.05	-891253	-891293
CYP11A1	ENSBTAG00000006934	21	34724299	34734990	21	Animal QTLdb	Production_QTL	35004352	35999673	QTL_ID=35234;Name=Residual feed intake;Abbrev=RFI;PUBMED_ID=25257854;trait_ID=1164;trait=Residual feed intake;breed=nelore;FlankMarkers=rs136295413,rs41980878;CMO_name=residual feed intake;Map_Type=Genome;Model=Mendelian;Test_Base=-;peak_cM=44.34;Significance=Significant;Variance=1.12	-280053	-1275374
IGF1R	ENSBTAG00000021527	21	7967701	8268340	21	Animal QTLdb	Milk_Association	9083084	9083124	QTL_ID=119384;Name=Milk unglycosylated kappa-casein percentage;Abbrev=MUGKCASP;PUBMED_ID=27485317;trait_ID=1639;trait=Milk unglycosylated kappa-casein percentage;breed=holstein;FlankMarkers=rs132826070;Map_Type=Genome;Model=Mendelian;Test_Base=Experiment-wise;Significance=Suggestive;P-value=0.0904	-1115383	-1115423
IGF1R	ENSBTAG00000021527	21	7967701	8268340	21	Animal QTLdb	Milk_Association	9084922	9084962	QTL_ID=119385;Name=Milk unglycosylated kappa-casein percentage;Abbrev=MUGKCASP;PUBMED_ID=27485317;trait_ID=1639;trait=Milk unglycosylated kappa-casein percentage;breed=holstein;FlankMarkers=rs109740432;Map_Type=Genome;Model=Mendelian;Test_Base=Experiment-wise;Significance=Suggestive;P-value=0.0904	-1117221	-1117261
IGF1R	ENSBTAG00000021527	21	7967701	8268340	21	Animal QTLdb	Milk_Association	9086085	9086125	QTL_ID=119386;Name=Milk unglycosylated kappa-casein percentage;Abbrev=MUGKCASP;PUBMED_ID=27485317;trait_ID=1639;trait=Milk unglycosylated kappa-casein percentage;breed=holstein;FlankMarkers=rs136636726;Map_Type=Genome;Model=Mendelian;Test_Base=Experiment-wise;Significance=Suggestive;P-value=0.0904	-1118384	-1118424
IGF1R	ENSBTAG00000021527	21	7967701	8268340	21	Animal QTLdb	Milk_Association	9093662	9093702	QTL_ID=119387;Name=Milk unglycosylated kappa-casein percentage;Abbrev=MUGKCASP;PUBMED_ID=27485317;trait_ID=1639;trait=Milk unglycosylated kappa-casein percentage;breed=holstein;FlankMarkers=rs108950923;Map_Type=Genome;Model=Mendelian;Test_Base=Experiment-wise;Significance=Suggestive;P-value=0.0904	-1125961	-1126001
IGF1R	ENSBTAG00000021527	21	7967701	8268340	21	Animal QTLdb	Milk_Association	9077754	9077794	QTL_ID=119410;Name=Milk unglycosylated kappa-casein percentage;Abbrev=MUGKCASP;PUBMED_ID=27485317;trait_ID=1639;trait=Milk unglycosylated kappa-casein percentage;breed=holstein;FlankMarkers=rs42267991;Map_Type=Genome;Model=Mendelian;Test_Base=Experiment-wise;Significance=Suggestive;P-value=0.0922	-1110053	-1110093
IGF1R	ENSBTAG00000021527	21	7967701	8268340	21	Animal QTLdb	Milk_Association	7659554	7659594	QTL_ID=118222;Name=Milk unglycosylated kappa-casein percentage;Abbrev=MUGKCASP;PUBMED_ID=27485317;trait_ID=1639;trait=Milk unglycosylated kappa-casein percentage;breed=holstein;FlankMarkers=rs135068274;Map_Type=Genome;Model=Mendelian;Test_Base=Experiment-wise;Significance=Significant;P-value=0.0216	308147	308107
IGF1R	ENSBTAG00000021527	21	7967701	8268340	21	Animal QTLdb	Milk_Association	7459293	7459333	QTL_ID=112201;Name=Milk kappa-casein percentage;Abbrev=MKCASP;PUBMED_ID=27485317;trait_ID=1419;trait=Milk kappa-casein percentage;breed=holstein;FlankMarkers=rs134066162;VTO_name=milk kappa-casein amount;PTO_name=milk kappa-casein content;CMO_name=milk kappa-casein percentage;Map_Type=Genome;Model=Mendelian;Test_Base=Experiment-wise;Significance=Suggestive;P-value=0.0587	508408	508368
IGF1R	ENSBTAG00000021527	21	7967701	8268340	21	Animal QTLdb	Milk_Association	7464099	7464139	QTL_ID=112202;Name=Milk kappa-casein percentage;Abbrev=MKCASP;PUBMED_ID=27485317;trait_ID=1419;trait=Milk kappa-casein percentage;breed=holstein;FlankMarkers=rs135951455;VTO_name=milk kappa-casein amount;PTO_name=milk kappa-casein content;CMO_name=milk kappa-casein percentage;Map_Type=Genome;Model=Mendelian;Test_Base=Experiment-wise;Significance=Suggestive;P-value=0.0587	503602	503562
IGF1R	ENSBTAG00000021527	21	7967701	8268340	21	Animal QTLdb	Milk_Association	7659554	7659594	QTL_ID=110438;Name=Milk kappa-casein percentage;Abbrev=MKCASP;PUBMED_ID=27485317;trait_ID=1419;trait=Milk kappa-casein percentage;breed=holstein;FlankMarkers=rs135068274;VTO_name=milk kappa-casein amount;PTO_name=milk kappa-casein content;CMO_name=milk kappa-casein percentage;Map_Type=Genome;Model=Mendelian;Test_Base=Experiment-wise;Significance=Significant;P-value=0.0042	308147	308107
IGF1R	ENSBTAG00000021527	21	7967701	8268340	21	Animal QTLdb	Production_Association	8181129	8181169	QTL_ID=65296;Name=Body weight (mature);Abbrev=MWT;PUBMED_ID=26445451;trait_ID=1271;trait=Body weight (mature);breed=brahman;FlankMarkers=rs43063750;VTO_name=body mass;CMO_name=body weight;Map_Type=Genome;Model=Mendelian;Test_Base=Experiment-wise;Significance=Significant;P-value=<0.05;Variance=0.88	-213428	-213468
IGF1R	ENSBTAG00000021527	21	7967701	8268340	21	Animal QTLdb	Production_Association	8231946	8231986	QTL_ID=69157;Name=Body weight (yearling);Abbrev=W365;PUBMED_ID=19966163;trait_ID=1064;trait=Body weight (yearling);breed=charolais,gelbvieh,hereford,limousin,pinzgauer,red angus,red poll,simmental,Angus;FlankMarkers=rs109429521;VTO_name=body mass;CMO_name=body weight;Map_Type=Genome;Model=Mendelian;Test_Base=Experiment-wise;Significance=Significant;P-value=<0.05	-264245	-264285
IGF1R	ENSBTAG00000021527	21	7967701	8268340	21	Animal QTLdb	Production_Association	8312759	8312799	QTL_ID=69159;Name=Body weight (yearling);Abbrev=W365;PUBMED_ID=19966163;trait_ID=1064;trait=Body weight (yearling);breed=charolais,gelbvieh,hereford,limousin,pinzgauer,red angus,red poll,simmental,Angus;FlankMarkers=rs109496361;VTO_name=body mass;CMO_name=body weight;Map_Type=Genome;Model=Mendelian;Test_Base=Experiment-wise;Significance=Significant;P-value=<0.05	-345058	-345098
IGF1R	ENSBTAG00000021527	21	7967701	8268340	21	Animal QTLdb	Production_Association	8927651	8927691	QTL_ID=69190;Name=Body weight gain;Abbrev=BWG;PUBMED_ID=19966163;trait_ID=1612;trait=Body weight gain;breed=charolais,gelbvieh,hereford,limousin,pinzgauer,red angus,red poll,simmental,Angus;FlankMarkers=rs42265249;VTO_name=postnatal growth trait;Map_Type=Genome;Model=Mendelian;Test_Base=Experiment-wise;Significance=Significant;P-value=<0.05	-959950	-959990
IGF1R	ENSBTAG00000021527	21	7967701	8268340	21	Animal QTLdb	Milk_Association	8020111	8020151	QTL_ID=122149;Name=Milk yield;Abbrev=MY;PUBMED_ID=27112238;trait_ID=1044;trait=Milk yield;breed=holstein;FlankMarkers=rs134868883;VTO_name=milk amount;CMO_name=milk yield;Map_Type=Genome;Model=Mendelian;Test_Base=-;Significance=Significant;P-value=<0.01;gene_ID=281848;gene_IDsrc=NCBIgene	-52410	-52450
IGF1R	ENSBTAG00000021527	21	7967701	8268340	21	Animal QTLdb	Milk_Association	8020111	8020151	QTL_ID=122150;Name=Milk yield;Abbrev=MY;PUBMED_ID=27112238;trait_ID=1044;trait=Milk yield;breed=holstein;FlankMarkers=rs134868883;VTO_name=milk amount;CMO_name=milk yield;Map_Type=Genome;Model=Mendelian;Test_Base=-;Significance=Significant;P-value=<0.01;gene_ID=281848;gene_IDsrc=NCBIgene	-52410	-52450
IGF1R	ENSBTAG00000021527	21	7967701	8268340	21	Animal QTLdb	Milk_Association	8020111	8020151	QTL_ID=122151;Name=Milk yield;Abbrev=MY;PUBMED_ID=27112238;trait_ID=1044;trait=Milk yield;breed=holstein;FlankMarkers=rs134868883;VTO_name=milk amount;CMO_name=milk yield;Map_Type=Genome;Model=Mendelian;Test_Base=-;Significance=Significant;P-value=<0.01;gene_ID=281848;gene_IDsrc=NCBIgene	-52410	-52450
IGF1R	ENSBTAG00000021527	21	7967701	8268340	21	Animal QTLdb	Milk_Association	8020111	8020151	QTL_ID=122152;Name=Milk yield;Abbrev=MY;PUBMED_ID=27112238;trait_ID=1044;trait=Milk yield;breed=Montb?�liarde;FlankMarkers=rs134868883;VTO_name=milk amount;CMO_name=milk yield;Map_Type=Genome;Model=Mendelian;Test_Base=-;Significance=Significant;P-value=<0.01;gene_ID=281848;gene_IDsrc=NCBIgene	-52410	-52450
IGF1R	ENSBTAG00000021527	21	7967701	8268340	21	Animal QTLdb	Milk_Association	8020111	8020151	QTL_ID=122153;Name=Milk yield;Abbrev=MY;PUBMED_ID=27112238;trait_ID=1044;trait=Milk yield;breed=Montb?�liarde;FlankMarkers=rs134868883;VTO_name=milk amount;CMO_name=milk yield;Map_Type=Genome;Model=Mendelian;Test_Base=-;Significance=Significant;P-value=<0.05;gene_ID=281848;gene_IDsrc=NCBIgene	-52410	-52450
IGF1R	ENSBTAG00000021527	21	7967701	8268340	21	Animal QTLdb	Milk_Association	8020111	8020151	QTL_ID=122154;Name=Milk yield;Abbrev=MY;PUBMED_ID=27112238;trait_ID=1044;trait=Milk yield;breed=Montb?�liarde;FlankMarkers=rs134868883;VTO_name=milk amount;CMO_name=milk yield;Map_Type=Genome;Model=Mendelian;Test_Base=-;Significance=Significant;P-value=<0.01;gene_ID=281848;gene_IDsrc=NCBIgene	-52410	-52450
IGF1R	ENSBTAG00000021527	21	7967701	8268340	21	Animal QTLdb	Milk_Association	8020111	8020151	QTL_ID=122155;Name=Milk yield;Abbrev=MY;PUBMED_ID=27112238;trait_ID=1044;trait=Milk yield;breed=jersey;FlankMarkers=rs134868883;VTO_name=milk amount;CMO_name=milk yield;Map_Type=Genome;Model=Mendelian;Test_Base=-;Significance=Significant;P-value=<0.01;gene_ID=281848;gene_IDsrc=NCBIgene	-52410	-52450
IGF1R	ENSBTAG00000021527	21	7967701	8268340	21	Animal QTLdb	Milk_Association	8020111	8020151	QTL_ID=122156;Name=Milk yield;Abbrev=MY;PUBMED_ID=27112238;trait_ID=1044;trait=Milk yield;breed=holstein;FlankMarkers=rs134868883;VTO_name=milk amount;CMO_name=milk yield;Map_Type=Genome;Model=Mendelian;Test_Base=-;Significance=Significant;P-value=<0.01;gene_ID=281848;gene_IDsrc=NCBIgene	-52410	-52450
IGF1R	ENSBTAG00000021527	21	7967701	8268340	21	Animal QTLdb	Milk_Association	8020111	8020151	QTL_ID=122157;Name=Milk yield;Abbrev=MY;PUBMED_ID=27112238;trait_ID=1044;trait=Milk yield;breed=holstein;FlankMarkers=rs134868883;VTO_name=milk amount;CMO_name=milk yield;Map_Type=Genome;Model=Mendelian;Test_Base=-;Significance=Significant;P-value=<0.05;gene_ID=281848;gene_IDsrc=NCBIgene	-52410	-52450
IGF1R	ENSBTAG00000021527	21	7967701	8268340	21	Animal QTLdb	Milk_Association	8020111	8020151	QTL_ID=122158;Name=Milk yield;Abbrev=MY;PUBMED_ID=27112238;trait_ID=1044;trait=Milk yield;breed=holstein;FlankMarkers=rs134868883;VTO_name=milk amount;CMO_name=milk yield;Map_Type=Genome;Model=Mendelian;Test_Base=-;Significance=Significant;P-value=<0.05;gene_ID=281848;gene_IDsrc=NCBIgene	-52410	-52450
IGF1R	ENSBTAG00000021527	21	7967701	8268340	21	Animal QTLdb	Milk_Association	8020111	8020151	QTL_ID=122159;Name=Milk fat yield;Abbrev=FY;PUBMED_ID=27112238;trait_ID=1039;trait=Milk fat yield;breed=holstein;FlankMarkers=rs134868883;VTO_name=milk fat amount;PTO_name=milk fat yield;CMO_name=milk fat yield;Map_Type=Genome;Model=Mendelian;Test_Base=-;Significance=Significant;P-value=<0.01;gene_ID=281848;gene_IDsrc=NCBIgene	-52410	-52450
IGF1R	ENSBTAG00000021527	21	7967701	8268340	21	Animal QTLdb	Milk_Association	8020111	8020151	QTL_ID=122160;Name=Milk fat yield;Abbrev=FY;PUBMED_ID=27112238;trait_ID=1039;trait=Milk fat yield;breed=holstein;FlankMarkers=rs134868883;VTO_name=milk fat amount;PTO_name=milk fat yield;CMO_name=milk fat yield;Map_Type=Genome;Model=Mendelian;Test_Base=-;Significance=Significant;P-value=<0.05;gene_ID=281848;gene_IDsrc=NCBIgene	-52410	-52450
IGF1R	ENSBTAG00000021527	21	7967701	8268340	21	Animal QTLdb	Milk_Association	8020111	8020151	QTL_ID=122161;Name=Milk fat yield;Abbrev=FY;PUBMED_ID=27112238;trait_ID=1039;trait=Milk fat yield;breed=holstein;FlankMarkers=rs134868883;VTO_name=milk fat amount;PTO_name=milk fat yield;CMO_name=milk fat yield;Map_Type=Genome;Model=Mendelian;Test_Base=-;Significance=Significant;P-value=<0.05;gene_ID=281848;gene_IDsrc=NCBIgene	-52410	-52450
IGF1R	ENSBTAG00000021527	21	7967701	8268340	21	Animal QTLdb	Milk_Association	8020111	8020151	QTL_ID=122162;Name=Milk fat yield;Abbrev=FY;PUBMED_ID=27112238;trait_ID=1039;trait=Milk fat yield;breed=Montb?�liarde;FlankMarkers=rs134868883;VTO_name=milk fat amount;PTO_name=milk fat yield;CMO_name=milk fat yield;Map_Type=Genome;Model=Mendelian;Test_Base=-;Significance=Significant;P-value=<0.01;gene_ID=281848;gene_IDsrc=NCBIgene	-52410	-52450
IGF1R	ENSBTAG00000021527	21	7967701	8268340	21	Animal QTLdb	Milk_Association	8020111	8020151	QTL_ID=122163;Name=Milk fat yield;Abbrev=FY;PUBMED_ID=27112238;trait_ID=1039;trait=Milk fat yield;breed=Montb?�liarde;FlankMarkers=rs134868883;VTO_name=milk fat amount;PTO_name=milk fat yield;CMO_name=milk fat yield;Map_Type=Genome;Model=Mendelian;Test_Base=-;Significance=Significant;P-value=<0.05;gene_ID=281848;gene_IDsrc=NCBIgene	-52410	-52450
IGF1R	ENSBTAG00000021527	21	7967701	8268340	21	Animal QTLdb	Milk_Association	8020111	8020151	QTL_ID=122164;Name=Milk fat yield;Abbrev=FY;PUBMED_ID=27112238;trait_ID=1039;trait=Milk fat yield;breed=Montb?�liarde;FlankMarkers=rs134868883;VTO_name=milk fat amount;PTO_name=milk fat yield;CMO_name=milk fat yield;Map_Type=Genome;Model=Mendelian;Test_Base=-;Significance=Significant;P-value=<0.05;gene_ID=281848;gene_IDsrc=NCBIgene	-52410	-52450
IGF1R	ENSBTAG00000021527	21	7967701	8268340	21	Animal QTLdb	Milk_Association	8020111	8020151	QTL_ID=122165;Name=Milk fat yield;Abbrev=FY;PUBMED_ID=27112238;trait_ID=1039;trait=Milk fat yield;breed=jersey;FlankMarkers=rs134868883;VTO_name=milk fat amount;PTO_name=milk fat yield;CMO_name=milk fat yield;Map_Type=Genome;Model=Mendelian;Test_Base=-;Significance=Significant;P-value=<0.01;gene_ID=281848;gene_IDsrc=NCBIgene	-52410	-52450
IGF1R	ENSBTAG00000021527	21	7967701	8268340	21	Animal QTLdb	Milk_Association	8020111	8020151	QTL_ID=122166;Name=Milk fat yield;Abbrev=FY;PUBMED_ID=27112238;trait_ID=1039;trait=Milk fat yield;breed=holstein;FlankMarkers=rs134868883;VTO_name=milk fat amount;PTO_name=milk fat yield;CMO_name=milk fat yield;Map_Type=Genome;Model=Mendelian;Test_Base=-;Significance=Significant;P-value=<0.05;gene_ID=281848;gene_IDsrc=NCBIgene	-52410	-52450
IGF1R	ENSBTAG00000021527	21	7967701	8268340	21	Animal QTLdb	Milk_Association	8020111	8020151	QTL_ID=122167;Name=Milk fat yield;Abbrev=FY;PUBMED_ID=27112238;trait_ID=1039;trait=Milk fat yield;breed=holstein;FlankMarkers=rs134868883;VTO_name=milk fat amount;PTO_name=milk fat yield;CMO_name=milk fat yield;Map_Type=Genome;Model=Mendelian;Test_Base=-;Significance=Significant;P-value=<0.01;gene_ID=281848;gene_IDsrc=NCBIgene	-52410	-52450
IGF1R	ENSBTAG00000021527	21	7967701	8268340	21	Animal QTLdb	Milk_Association	8020111	8020151	QTL_ID=122168;Name=Milk protein yield;Abbrev=PY;PUBMED_ID=27112238;trait_ID=1042;trait=Milk protein yield;breed=holstein;FlankMarkers=rs134868883;VTO_name=milk protein amount;PTO_name=milk protein yield;CMO_name=milk protein yield;Map_Type=Genome;Model=Mendelian;Test_Base=-;Significance=Significant;P-value=<0.01;gene_ID=281848;gene_IDsrc=NCBIgene	-52410	-52450
IGF1R	ENSBTAG00000021527	21	7967701	8268340	21	Animal QTLdb	Milk_Association	8020111	8020151	QTL_ID=122169;Name=Milk protein yield;Abbrev=PY;PUBMED_ID=27112238;trait_ID=1042;trait=Milk protein yield;breed=holstein;FlankMarkers=rs134868883;VTO_name=milk protein amount;PTO_name=milk protein yield;CMO_name=milk protein yield;Map_Type=Genome;Model=Mendelian;Test_Base=-;Significance=Significant;P-value=<0.05;gene_ID=281848;gene_IDsrc=NCBIgene	-52410	-52450
IGF1R	ENSBTAG00000021527	21	7967701	8268340	21	Animal QTLdb	Milk_Association	8020111	8020151	QTL_ID=122170;Name=Milk protein yield;Abbrev=PY;PUBMED_ID=27112238;trait_ID=1042;trait=Milk protein yield;breed=holstein;FlankMarkers=rs134868883;VTO_name=milk protein amount;PTO_name=milk protein yield;CMO_name=milk protein yield;Map_Type=Genome;Model=Mendelian;Test_Base=-;Significance=Significant;P-value=<0.01;gene_ID=281848;gene_IDsrc=NCBIgene	-52410	-52450
IGF1R	ENSBTAG00000021527	21	7967701	8268340	21	Animal QTLdb	Milk_Association	8020111	8020151	QTL_ID=122171;Name=Milk protein yield;Abbrev=PY;PUBMED_ID=27112238;trait_ID=1042;trait=Milk protein yield;breed=Montb?�liarde;FlankMarkers=rs134868883;VTO_name=milk protein amount;PTO_name=milk protein yield;CMO_name=milk protein yield;Map_Type=Genome;Model=Mendelian;Test_Base=-;Significance=Significant;P-value=<0.01;gene_ID=281848;gene_IDsrc=NCBIgene	-52410	-52450
IGF1R	ENSBTAG00000021527	21	7967701	8268340	21	Animal QTLdb	Milk_Association	8020111	8020151	QTL_ID=122172;Name=Milk protein yield;Abbrev=PY;PUBMED_ID=27112238;trait_ID=1042;trait=Milk protein yield;breed=Montb?�liarde;FlankMarkers=rs134868883;VTO_name=milk protein amount;PTO_name=milk protein yield;CMO_name=milk protein yield;Map_Type=Genome;Model=Mendelian;Test_Base=-;Significance=Significant;P-value=<0.05;gene_ID=281848;gene_IDsrc=NCBIgene	-52410	-52450
IGF1R	ENSBTAG00000021527	21	7967701	8268340	21	Animal QTLdb	Milk_Association	8020111	8020151	QTL_ID=122173;Name=Milk protein yield;Abbrev=PY;PUBMED_ID=27112238;trait_ID=1042;trait=Milk protein yield;breed=Montb?�liarde;FlankMarkers=rs134868883;VTO_name=milk protein amount;PTO_name=milk protein yield;CMO_name=milk protein yield;Map_Type=Genome;Model=Mendelian;Test_Base=-;Significance=Significant;P-value=<0.05;gene_ID=281848;gene_IDsrc=NCBIgene	-52410	-52450
IGF1R	ENSBTAG00000021527	21	7967701	8268340	21	Animal QTLdb	Milk_Association	8020111	8020151	QTL_ID=122174;Name=Milk protein yield;Abbrev=PY;PUBMED_ID=27112238;trait_ID=1042;trait=Milk protein yield;breed=jersey;FlankMarkers=rs134868883;VTO_name=milk protein amount;PTO_name=milk protein yield;CMO_name=milk protein yield;Map_Type=Genome;Model=Mendelian;Test_Base=-;Significance=Significant;P-value=<0.01;gene_ID=281848;gene_IDsrc=NCBIgene	-52410	-52450
IGF1R	ENSBTAG00000021527	21	7967701	8268340	21	Animal QTLdb	Milk_Association	8020111	8020151	QTL_ID=122175;Name=Milk protein yield;Abbrev=PY;PUBMED_ID=27112238;trait_ID=1042;trait=Milk protein yield;breed=holstein;FlankMarkers=rs134868883;VTO_name=milk protein amount;PTO_name=milk protein yield;CMO_name=milk protein yield;Map_Type=Genome;Model=Mendelian;Test_Base=-;Significance=Significant;P-value=<0.01;gene_ID=281848;gene_IDsrc=NCBIgene	-52410	-52450
IGF1R	ENSBTAG00000021527	21	7967701	8268340	21	Animal QTLdb	Milk_Association	8020111	8020151	QTL_ID=122176;Name=Milk protein yield;Abbrev=PY;PUBMED_ID=27112238;trait_ID=1042;trait=Milk protein yield;breed=holstein;FlankMarkers=rs134868883;VTO_name=milk protein amount;PTO_name=milk protein yield;CMO_name=milk protein yield;Map_Type=Genome;Model=Mendelian;Test_Base=-;Significance=Significant;P-value=<0.05;gene_ID=281848;gene_IDsrc=NCBIgene	-52410	-52450
IGF1R	ENSBTAG00000021527	21	7967701	8268340	21	Animal QTLdb	Milk_Association	8020111	8020151	QTL_ID=122177;Name=Milk protein yield;Abbrev=PY;PUBMED_ID=27112238;trait_ID=1042;trait=Milk protein yield;breed=holstein;FlankMarkers=rs134868883;VTO_name=milk protein amount;PTO_name=milk protein yield;CMO_name=milk protein yield;Map_Type=Genome;Model=Mendelian;Test_Base=-;Significance=Significant;P-value=<0.05;gene_ID=281848;gene_IDsrc=NCBIgene	-52410	-52450
IGF1R	ENSBTAG00000021527	21	7967701	8268340	21	Animal QTLdb	Milk_Association	8020597	8020637	QTL_ID=122178;Name=Milk yield;Abbrev=MY;PUBMED_ID=27112238;trait_ID=1044;trait=Milk yield;breed=holstein;FlankMarkers=rs207542405;VTO_name=milk amount;CMO_name=milk yield;Map_Type=Genome;Model=Mendelian;Test_Base=-;Significance=Significant;P-value=<0.01;gene_ID=281848;gene_IDsrc=NCBIgene	-52896	-52936
IGF1R	ENSBTAG00000021527	21	7967701	8268340	21	Animal QTLdb	Milk_Association	8020597	8020637	QTL_ID=122179;Name=Milk yield;Abbrev=MY;PUBMED_ID=27112238;trait_ID=1044;trait=Milk yield;breed=holstein;FlankMarkers=rs207542405;VTO_name=milk amount;CMO_name=milk yield;Map_Type=Genome;Model=Mendelian;Test_Base=-;Significance=Significant;P-value=<0.05;gene_ID=281848;gene_IDsrc=NCBIgene	-52896	-52936
IGF1R	ENSBTAG00000021527	21	7967701	8268340	21	Animal QTLdb	Milk_Association	8020597	8020637	QTL_ID=122180;Name=Milk yield;Abbrev=MY;PUBMED_ID=27112238;trait_ID=1044;trait=Milk yield;breed=holstein;FlankMarkers=rs207542405;VTO_name=milk amount;CMO_name=milk yield;Map_Type=Genome;Model=Mendelian;Test_Base=-;Significance=Significant;P-value=<0.01;gene_ID=281848;gene_IDsrc=NCBIgene	-52896	-52936
IGF1R	ENSBTAG00000021527	21	7967701	8268340	21	Animal QTLdb	Milk_Association	8020597	8020637	QTL_ID=122181;Name=Milk yield;Abbrev=MY;PUBMED_ID=27112238;trait_ID=1044;trait=Milk yield;breed=Montb?�liarde;FlankMarkers=rs207542405;VTO_name=milk amount;CMO_name=milk yield;Map_Type=Genome;Model=Mendelian;Test_Base=-;Significance=Significant;P-value=<0.01;gene_ID=281848;gene_IDsrc=NCBIgene	-52896	-52936
IGF1R	ENSBTAG00000021527	21	7967701	8268340	21	Animal QTLdb	Milk_Association	8020597	8020637	QTL_ID=122182;Name=Milk yield;Abbrev=MY;PUBMED_ID=27112238;trait_ID=1044;trait=Milk yield;breed=Montb?�liarde;FlankMarkers=rs207542405;VTO_name=milk amount;CMO_name=milk yield;Map_Type=Genome;Model=Mendelian;Test_Base=-;Significance=Significant;P-value=<0.05;gene_ID=281848;gene_IDsrc=NCBIgene	-52896	-52936
IGF1R	ENSBTAG00000021527	21	7967701	8268340	21	Animal QTLdb	Milk_Association	8020597	8020637	QTL_ID=122183;Name=Milk yield;Abbrev=MY;PUBMED_ID=27112238;trait_ID=1044;trait=Milk yield;breed=Montb?�liarde;FlankMarkers=rs207542405;VTO_name=milk amount;CMO_name=milk yield;Map_Type=Genome;Model=Mendelian;Test_Base=-;Significance=Significant;P-value=<0.05;gene_ID=281848;gene_IDsrc=NCBIgene	-52896	-52936
IGF1R	ENSBTAG00000021527	21	7967701	8268340	21	Animal QTLdb	Milk_Association	8020597	8020637	QTL_ID=122184;Name=Milk yield;Abbrev=MY;PUBMED_ID=27112238;trait_ID=1044;trait=Milk yield;breed=jersey;FlankMarkers=rs207542405;VTO_name=milk amount;CMO_name=milk yield;Map_Type=Genome;Model=Mendelian;Test_Base=-;Significance=Significant;P-value=<0.01;gene_ID=281848;gene_IDsrc=NCBIgene	-52896	-52936
IGF1R	ENSBTAG00000021527	21	7967701	8268340	21	Animal QTLdb	Milk_Association	8020597	8020637	QTL_ID=122185;Name=Milk yield;Abbrev=MY;PUBMED_ID=27112238;trait_ID=1044;trait=Milk yield;breed=jersey;FlankMarkers=rs207542405;VTO_name=milk amount;CMO_name=milk yield;Map_Type=Genome;Model=Mendelian;Test_Base=-;Significance=Significant;P-value=<0.05;gene_ID=281848;gene_IDsrc=NCBIgene	-52896	-52936
IGF1R	ENSBTAG00000021527	21	7967701	8268340	21	Animal QTLdb	Milk_Association	8020597	8020637	QTL_ID=122186;Name=Milk yield;Abbrev=MY;PUBMED_ID=27112238;trait_ID=1044;trait=Milk yield;breed=jersey;FlankMarkers=rs207542405;VTO_name=milk amount;CMO_name=milk yield;Map_Type=Genome;Model=Mendelian;Test_Base=-;Significance=Significant;P-value=<0.05;gene_ID=281848;gene_IDsrc=NCBIgene	-52896	-52936
IGF1R	ENSBTAG00000021527	21	7967701	8268340	21	Animal QTLdb	Milk_Association	8020597	8020637	QTL_ID=122187;Name=Milk yield;Abbrev=MY;PUBMED_ID=27112238;trait_ID=1044;trait=Milk yield;breed=holstein;FlankMarkers=rs207542405;VTO_name=milk amount;CMO_name=milk yield;Map_Type=Genome;Model=Mendelian;Test_Base=-;Significance=Significant;P-value=<0.01;gene_ID=281848;gene_IDsrc=NCBIgene	-52896	-52936
IGF1R	ENSBTAG00000021527	21	7967701	8268340	21	Animal QTLdb	Milk_Association	8020597	8020637	QTL_ID=122188;Name=Milk yield;Abbrev=MY;PUBMED_ID=27112238;trait_ID=1044;trait=Milk yield;breed=holstein;FlankMarkers=rs207542405;VTO_name=milk amount;CMO_name=milk yield;Map_Type=Genome;Model=Mendelian;Test_Base=-;Significance=Significant;P-value=<0.01;gene_ID=281848;gene_IDsrc=NCBIgene	-52896	-52936
IGF1R	ENSBTAG00000021527	21	7967701	8268340	21	Animal QTLdb	Milk_Association	8020597	8020637	QTL_ID=122189;Name=Milk yield;Abbrev=MY;PUBMED_ID=27112238;trait_ID=1044;trait=Milk yield;breed=holstein;FlankMarkers=rs207542405;VTO_name=milk amount;CMO_name=milk yield;Map_Type=Genome;Model=Mendelian;Test_Base=-;Significance=Significant;P-value=<0.01;gene_ID=281848;gene_IDsrc=NCBIgene	-52896	-52936
IGF1R	ENSBTAG00000021527	21	7967701	8268340	21	Animal QTLdb	Milk_Association	8020597	8020637	QTL_ID=122190;Name=Milk fat yield;Abbrev=FY;PUBMED_ID=27112238;trait_ID=1039;trait=Milk fat yield;breed=holstein;FlankMarkers=rs207542405;VTO_name=milk fat amount;PTO_name=milk fat yield;CMO_name=milk fat yield;Map_Type=Genome;Model=Mendelian;Test_Base=-;Significance=Significant;P-value=<0.05;gene_ID=281848;gene_IDsrc=NCBIgene	-52896	-52936
IGF1R	ENSBTAG00000021527	21	7967701	8268340	21	Animal QTLdb	Milk_Association	8020597	8020637	QTL_ID=122191;Name=Milk fat yield;Abbrev=FY;PUBMED_ID=27112238;trait_ID=1039;trait=Milk fat yield;breed=holstein;FlankMarkers=rs207542405;VTO_name=milk fat amount;PTO_name=milk fat yield;CMO_name=milk fat yield;Map_Type=Genome;Model=Mendelian;Test_Base=-;Significance=Significant;P-value=<0.05;gene_ID=281848;gene_IDsrc=NCBIgene	-52896	-52936
IGF1R	ENSBTAG00000021527	21	7967701	8268340	21	Animal QTLdb	Milk_Association	8020597	8020637	QTL_ID=122192;Name=Milk fat yield;Abbrev=FY;PUBMED_ID=27112238;trait_ID=1039;trait=Milk fat yield;breed=holstein;FlankMarkers=rs207542405;VTO_name=milk fat amount;PTO_name=milk fat yield;CMO_name=milk fat yield;Map_Type=Genome;Model=Mendelian;Test_Base=-;Significance=Significant;P-value=<0.05;gene_ID=281848;gene_IDsrc=NCBIgene	-52896	-52936
IGF1R	ENSBTAG00000021527	21	7967701	8268340	21	Animal QTLdb	Milk_Association	8020597	8020637	QTL_ID=122193;Name=Milk fat yield;Abbrev=FY;PUBMED_ID=27112238;trait_ID=1039;trait=Milk fat yield;breed=Montb?�liarde;FlankMarkers=rs207542405;VTO_name=milk fat amount;PTO_name=milk fat yield;CMO_name=milk fat yield;Map_Type=Genome;Model=Mendelian;Test_Base=-;Significance=Significant;P-value=<0.01;gene_ID=281848;gene_IDsrc=NCBIgene	-52896	-52936
IGF1R	ENSBTAG00000021527	21	7967701	8268340	21	Animal QTLdb	Milk_Association	8020597	8020637	QTL_ID=122194;Name=Milk fat yield;Abbrev=FY;PUBMED_ID=27112238;trait_ID=1039;trait=Milk fat yield;breed=Montb?�liarde;FlankMarkers=rs207542405;VTO_name=milk fat amount;PTO_name=milk fat yield;CMO_name=milk fat yield;Map_Type=Genome;Model=Mendelian;Test_Base=-;Significance=Significant;P-value=<0.05;gene_ID=281848;gene_IDsrc=NCBIgene	-52896	-52936
IGF1R	ENSBTAG00000021527	21	7967701	8268340	21	Animal QTLdb	Milk_Association	8020597	8020637	QTL_ID=122195;Name=Milk fat yield;Abbrev=FY;PUBMED_ID=27112238;trait_ID=1039;trait=Milk fat yield;breed=jersey;FlankMarkers=rs207542405;VTO_name=milk fat amount;PTO_name=milk fat yield;CMO_name=milk fat yield;Map_Type=Genome;Model=Mendelian;Test_Base=-;Significance=Significant;P-value=<0.05;gene_ID=281848;gene_IDsrc=NCBIgene	-52896	-52936
IGF1R	ENSBTAG00000021527	21	7967701	8268340	21	Animal QTLdb	Milk_Association	8020597	8020637	QTL_ID=122196;Name=Milk fat yield;Abbrev=FY;PUBMED_ID=27112238;trait_ID=1039;trait=Milk fat yield;breed=jersey;FlankMarkers=rs207542405;VTO_name=milk fat amount;PTO_name=milk fat yield;CMO_name=milk fat yield;Map_Type=Genome;Model=Mendelian;Test_Base=-;Significance=Significant;P-value=<0.05;gene_ID=281848;gene_IDsrc=NCBIgene	-52896	-52936
IGF1R	ENSBTAG00000021527	21	7967701	8268340	21	Animal QTLdb	Milk_Association	8020597	8020637	QTL_ID=122197;Name=Milk fat yield;Abbrev=FY;PUBMED_ID=27112238;trait_ID=1039;trait=Milk fat yield;breed=holstein;FlankMarkers=rs207542405;VTO_name=milk fat amount;PTO_name=milk fat yield;CMO_name=milk fat yield;Map_Type=Genome;Model=Mendelian;Test_Base=-;Significance=Significant;P-value=<0.01;gene_ID=281848;gene_IDsrc=NCBIgene	-52896	-52936
IGF1R	ENSBTAG00000021527	21	7967701	8268340	21	Animal QTLdb	Milk_Association	8020597	8020637	QTL_ID=122198;Name=Milk fat yield;Abbrev=FY;PUBMED_ID=27112238;trait_ID=1039;trait=Milk fat yield;breed=holstein;FlankMarkers=rs207542405;VTO_name=milk fat amount;PTO_name=milk fat yield;CMO_name=milk fat yield;Map_Type=Genome;Model=Mendelian;Test_Base=-;Significance=Significant;P-value=<0.05;gene_ID=281848;gene_IDsrc=NCBIgene	-52896	-52936
IGF1R	ENSBTAG00000021527	21	7967701	8268340	21	Animal QTLdb	Milk_Association	8020597	8020637	QTL_ID=122199;Name=Milk protein yield;Abbrev=PY;PUBMED_ID=27112238;trait_ID=1042;trait=Milk protein yield;breed=holstein;FlankMarkers=rs207542405;VTO_name=milk protein amount;PTO_name=milk protein yield;CMO_name=milk protein yield;Map_Type=Genome;Model=Mendelian;Test_Base=-;Significance=Significant;P-value=<0.01;gene_ID=281848;gene_IDsrc=NCBIgene	-52896	-52936
IGF1R	ENSBTAG00000021527	21	7967701	8268340	21	Animal QTLdb	Milk_Association	8020597	8020637	QTL_ID=122200;Name=Milk protein yield;Abbrev=PY;PUBMED_ID=27112238;trait_ID=1042;trait=Milk protein yield;breed=holstein;FlankMarkers=rs207542405;VTO_name=milk protein amount;PTO_name=milk protein yield;CMO_name=milk protein yield;Map_Type=Genome;Model=Mendelian;Test_Base=-;Significance=Significant;P-value=<0.05;gene_ID=281848;gene_IDsrc=NCBIgene	-52896	-52936
IGF1R	ENSBTAG00000021527	21	7967701	8268340	21	Animal QTLdb	Milk_Association	8020597	8020637	QTL_ID=122201;Name=Milk protein yield;Abbrev=PY;PUBMED_ID=27112238;trait_ID=1042;trait=Milk protein yield;breed=holstein;FlankMarkers=rs207542405;VTO_name=milk protein amount;PTO_name=milk protein yield;CMO_name=milk protein yield;Map_Type=Genome;Model=Mendelian;Test_Base=-;Significance=Significant;P-value=<0.01;gene_ID=281848;gene_IDsrc=NCBIgene	-52896	-52936
IGF1R	ENSBTAG00000021527	21	7967701	8268340	21	Animal QTLdb	Milk_Association	8020597	8020637	QTL_ID=122202;Name=Milk protein yield;Abbrev=PY;PUBMED_ID=27112238;trait_ID=1042;trait=Milk protein yield;breed=Montb?�liarde;FlankMarkers=rs207542405;VTO_name=milk protein amount;PTO_name=milk protein yield;CMO_name=milk protein yield;Map_Type=Genome;Model=Mendelian;Test_Base=-;Significance=Significant;P-value=<0.01;gene_ID=281848;gene_IDsrc=NCBIgene	-52896	-52936
IGF1R	ENSBTAG00000021527	21	7967701	8268340	21	Animal QTLdb	Milk_Association	8020597	8020637	QTL_ID=122203;Name=Milk protein yield;Abbrev=PY;PUBMED_ID=27112238;trait_ID=1042;trait=Milk protein yield;breed=Montb?�liarde;FlankMarkers=rs207542405;VTO_name=milk protein amount;PTO_name=milk protein yield;CMO_name=milk protein yield;Map_Type=Genome;Model=Mendelian;Test_Base=-;Significance=Significant;P-value=<0.01;gene_ID=281848;gene_IDsrc=NCBIgene	-52896	-52936
IGF1R	ENSBTAG00000021527	21	7967701	8268340	21	Animal QTLdb	Milk_Association	8020597	8020637	QTL_ID=122204;Name=Milk protein yield;Abbrev=PY;PUBMED_ID=27112238;trait_ID=1042;trait=Milk protein yield;breed=jersey;FlankMarkers=rs207542405;VTO_name=milk protein amount;PTO_name=milk protein yield;CMO_name=milk protein yield;Map_Type=Genome;Model=Mendelian;Test_Base=-;Significance=Significant;P-value=<0.05;gene_ID=281848;gene_IDsrc=NCBIgene	-52896	-52936
IGF1R	ENSBTAG00000021527	21	7967701	8268340	21	Animal QTLdb	Milk_Association	8020597	8020637	QTL_ID=122205;Name=Milk protein yield;Abbrev=PY;PUBMED_ID=27112238;trait_ID=1042;trait=Milk protein yield;breed=jersey;FlankMarkers=rs207542405;VTO_name=milk protein amount;PTO_name=milk protein yield;CMO_name=milk protein yield;Map_Type=Genome;Model=Mendelian;Test_Base=-;Significance=Significant;P-value=<0.05;gene_ID=281848;gene_IDsrc=NCBIgene	-52896	-52936
IGF1R	ENSBTAG00000021527	21	7967701	8268340	21	Animal QTLdb	Milk_Association	8020597	8020637	QTL_ID=122206;Name=Milk protein yield;Abbrev=PY;PUBMED_ID=27112238;trait_ID=1042;trait=Milk protein yield;breed=holstein;FlankMarkers=rs207542405;VTO_name=milk protein amount;PTO_name=milk protein yield;CMO_name=milk protein yield;Map_Type=Genome;Model=Mendelian;Test_Base=-;Significance=Significant;P-value=<0.05;gene_ID=281848;gene_IDsrc=NCBIgene	-52896	-52936
IGF1R	ENSBTAG00000021527	21	7967701	8268340	21	Animal QTLdb	Milk_Association	8020597	8020637	QTL_ID=122207;Name=Milk protein yield;Abbrev=PY;PUBMED_ID=27112238;trait_ID=1042;trait=Milk protein yield;breed=holstein;FlankMarkers=rs207542405;VTO_name=milk protein amount;PTO_name=milk protein yield;CMO_name=milk protein yield;Map_Type=Genome;Model=Mendelian;Test_Base=-;Significance=Significant;P-value=<0.05;gene_ID=281848;gene_IDsrc=NCBIgene	-52896	-52936
IGF1R	ENSBTAG00000021527	21	7967701	8268340	21	Animal QTLdb	Milk_Association	8020597	8020637	QTL_ID=122208;Name=Milk protein yield;Abbrev=PY;PUBMED_ID=27112238;trait_ID=1042;trait=Milk protein yield;breed=holstein;FlankMarkers=rs207542405;VTO_name=milk protein amount;PTO_name=milk protein yield;CMO_name=milk protein yield;Map_Type=Genome;Model=Mendelian;Test_Base=-;Significance=Significant;P-value=<0.05;gene_ID=281848;gene_IDsrc=NCBIgene	-52896	-52936
IGF1R	ENSBTAG00000021527	21	7967701	8268340	21	Animal QTLdb	Milk_Association	8020597	8020637	QTL_ID=122209;Name=Milk fat percentage;Abbrev=FP;PUBMED_ID=27112238;trait_ID=1037;trait=Milk fat percentage;breed=jersey;FlankMarkers=rs207542405;VTO_name=milk fat amount;PTO_name=milk fat content;CMO_name=milk fat percentage;Map_Type=Genome;Model=Mendelian;Test_Base=-;Significance=Significant;P-value=<0.01;gene_ID=281848;gene_IDsrc=NCBIgene	-52896	-52936
IGF1R	ENSBTAG00000021527	21	7967701	8268340	21	Animal QTLdb	Milk_Association	8020597	8020637	QTL_ID=122210;Name=Milk protein percentage;Abbrev=PP;PUBMED_ID=27112238;trait_ID=1041;trait=Milk protein percentage;breed=jersey;FlankMarkers=rs207542405;VTO_name=milk protein amount;PTO_name=milk protein content;CMO_name=milk protein percentage;Map_Type=Genome;Model=Mendelian;Test_Base=-;Significance=Significant;P-value=<0.05;gene_ID=281848;gene_IDsrc=NCBIgene	-52896	-52936
IGF1R	ENSBTAG00000021527	21	7967701	8268340	21	Animal QTLdb	Milk_Association	8020597	8020637	QTL_ID=122211;Name=Milk protein percentage;Abbrev=PP;PUBMED_ID=27112238;trait_ID=1041;trait=Milk protein percentage;breed=holstein;FlankMarkers=rs207542405;VTO_name=milk protein amount;PTO_name=milk protein content;CMO_name=milk protein percentage;Map_Type=Genome;Model=Mendelian;Test_Base=-;Significance=Significant;P-value=<0.05;gene_ID=281848;gene_IDsrc=NCBIgene	-52896	-52936
IGF1R	ENSBTAG00000021527	21	7967701	8268340	21	Animal QTLdb	Milk_Association	8020597	8020637	QTL_ID=122212;Name=Milk protein percentage;Abbrev=PP;PUBMED_ID=27112238;trait_ID=1041;trait=Milk protein percentage;breed=holstein;FlankMarkers=rs207542405;VTO_name=milk protein amount;PTO_name=milk protein content;CMO_name=milk protein percentage;Map_Type=Genome;Model=Mendelian;Test_Base=-;Significance=Significant;P-value=<0.01;gene_ID=281848;gene_IDsrc=NCBIgene	-52896	-52936
IGF1R	ENSBTAG00000021527	21	7967701	8268340	21	Animal QTLdb	Milk_QTL	8020131	8020617	QTL_ID=122213;Name=Milk yield;Abbrev=MY;PUBMED_ID=27112238;trait_ID=1044;trait=Milk yield;breed=holstein;FlankMarkers=rs134868883,rs207542405;VTO_name=milk amount;CMO_name=milk yield;Map_Type=Genome;Model=Mendelian;Test_Base=-;Significance=Significant;P-value=<0.01;gene_ID=281848;gene_IDsrc=NCBIgene	-52430	-52916
IGF1R	ENSBTAG00000021527	21	7967701	8268340	21	Animal QTLdb	Milk_QTL	8020131	8020617	QTL_ID=122214;Name=Milk yield;Abbrev=MY;PUBMED_ID=27112238;trait_ID=1044;trait=Milk yield;breed=holstein;FlankMarkers=rs134868883,rs207542405;VTO_name=milk amount;CMO_name=milk yield;Map_Type=Genome;Model=Mendelian;Test_Base=-;Significance=Significant;P-value=<0.05;gene_ID=281848;gene_IDsrc=NCBIgene	-52430	-52916
IGF1R	ENSBTAG00000021527	21	7967701	8268340	21	Animal QTLdb	Milk_QTL	8020131	8020617	QTL_ID=122215;Name=Milk yield;Abbrev=MY;PUBMED_ID=27112238;trait_ID=1044;trait=Milk yield;breed=holstein;FlankMarkers=rs134868883,rs207542405;VTO_name=milk amount;CMO_name=milk yield;Map_Type=Genome;Model=Mendelian;Test_Base=-;Significance=Significant;P-value=<0.01;gene_ID=281848;gene_IDsrc=NCBIgene	-52430	-52916
IGF1R	ENSBTAG00000021527	21	7967701	8268340	21	Animal QTLdb	Milk_QTL	8020131	8020617	QTL_ID=122216;Name=Milk yield;Abbrev=MY;PUBMED_ID=27112238;trait_ID=1044;trait=Milk yield;breed=Montb?�liarde;FlankMarkers=rs134868883,rs207542405;VTO_name=milk amount;CMO_name=milk yield;Map_Type=Genome;Model=Mendelian;Test_Base=-;Significance=Significant;P-value=<0.01;gene_ID=281848;gene_IDsrc=NCBIgene	-52430	-52916
IGF1R	ENSBTAG00000021527	21	7967701	8268340	21	Animal QTLdb	Milk_QTL	8020131	8020617	QTL_ID=122217;Name=Milk yield;Abbrev=MY;PUBMED_ID=27112238;trait_ID=1044;trait=Milk yield;breed=Montb?�liarde;FlankMarkers=rs134868883,rs207542405;VTO_name=milk amount;CMO_name=milk yield;Map_Type=Genome;Model=Mendelian;Test_Base=-;Significance=Significant;P-value=<0.05;gene_ID=281848;gene_IDsrc=NCBIgene	-52430	-52916
IGF1R	ENSBTAG00000021527	21	7967701	8268340	21	Animal QTLdb	Milk_QTL	8020131	8020617	QTL_ID=122218;Name=Milk yield;Abbrev=MY;PUBMED_ID=27112238;trait_ID=1044;trait=Milk yield;breed=Montb?�liarde;FlankMarkers=rs134868883,rs207542405;VTO_name=milk amount;CMO_name=milk yield;Map_Type=Genome;Model=Mendelian;Test_Base=-;Significance=Significant;P-value=<0.05;gene_ID=281848;gene_IDsrc=NCBIgene	-52430	-52916
IGF1R	ENSBTAG00000021527	21	7967701	8268340	21	Animal QTLdb	Milk_QTL	8020131	8020617	QTL_ID=122219;Name=Milk yield;Abbrev=MY;PUBMED_ID=27112238;trait_ID=1044;trait=Milk yield;breed=jersey;FlankMarkers=rs134868883,rs207542405;VTO_name=milk amount;CMO_name=milk yield;Map_Type=Genome;Model=Mendelian;Test_Base=-;Significance=Significant;P-value=<0.05;gene_ID=281848;gene_IDsrc=NCBIgene	-52430	-52916
IGF1R	ENSBTAG00000021527	21	7967701	8268340	21	Animal QTLdb	Milk_QTL	8020131	8020617	QTL_ID=122220;Name=Milk yield;Abbrev=MY;PUBMED_ID=27112238;trait_ID=1044;trait=Milk yield;breed=holstein;FlankMarkers=rs134868883,rs207542405;VTO_name=milk amount;CMO_name=milk yield;Map_Type=Genome;Model=Mendelian;Test_Base=-;Significance=Significant;P-value=<0.01;gene_ID=281848;gene_IDsrc=NCBIgene	-52430	-52916
IGF1R	ENSBTAG00000021527	21	7967701	8268340	21	Animal QTLdb	Milk_QTL	8020131	8020617	QTL_ID=122221;Name=Milk yield;Abbrev=MY;PUBMED_ID=27112238;trait_ID=1044;trait=Milk yield;breed=holstein;FlankMarkers=rs134868883,rs207542405;VTO_name=milk amount;CMO_name=milk yield;Map_Type=Genome;Model=Mendelian;Test_Base=-;Significance=Significant;P-value=<0.01;gene_ID=281848;gene_IDsrc=NCBIgene	-52430	-52916
IGF1R	ENSBTAG00000021527	21	7967701	8268340	21	Animal QTLdb	Milk_QTL	8020131	8020617	QTL_ID=122222;Name=Milk yield;Abbrev=MY;PUBMED_ID=27112238;trait_ID=1044;trait=Milk yield;breed=holstein;FlankMarkers=rs134868883,rs207542405;VTO_name=milk amount;CMO_name=milk yield;Map_Type=Genome;Model=Mendelian;Test_Base=-;Significance=Significant;P-value=<0.05;gene_ID=281848;gene_IDsrc=NCBIgene	-52430	-52916
IGF1R	ENSBTAG00000021527	21	7967701	8268340	21	Animal QTLdb	Milk_QTL	8020131	8020617	QTL_ID=122223;Name=Milk fat yield;Abbrev=FY;PUBMED_ID=27112238;trait_ID=1039;trait=Milk fat yield;breed=holstein;FlankMarkers=rs134868883,rs207542405;VTO_name=milk fat amount;PTO_name=milk fat yield;CMO_name=milk fat yield;Map_Type=Genome;Model=Mendelian;Test_Base=-;Significance=Significant;P-value=<0.05;gene_ID=281848;gene_IDsrc=NCBIgene	-52430	-52916
IGF1R	ENSBTAG00000021527	21	7967701	8268340	21	Animal QTLdb	Milk_QTL	8020131	8020617	QTL_ID=122224;Name=Milk fat yield;Abbrev=FY;PUBMED_ID=27112238;trait_ID=1039;trait=Milk fat yield;breed=holstein;FlankMarkers=rs134868883,rs207542405;VTO_name=milk fat amount;PTO_name=milk fat yield;CMO_name=milk fat yield;Map_Type=Genome;Model=Mendelian;Test_Base=-;Significance=Significant;P-value=<0.01;gene_ID=281848;gene_IDsrc=NCBIgene	-52430	-52916
IGF1R	ENSBTAG00000021527	21	7967701	8268340	21	Animal QTLdb	Milk_QTL	8020131	8020617	QTL_ID=122225;Name=Milk fat yield;Abbrev=FY;PUBMED_ID=27112238;trait_ID=1039;trait=Milk fat yield;breed=Montb?�liarde;FlankMarkers=rs134868883,rs207542405;VTO_name=milk fat amount;PTO_name=milk fat yield;CMO_name=milk fat yield;Map_Type=Genome;Model=Mendelian;Test_Base=-;Significance=Significant;P-value=<0.01;gene_ID=281848;gene_IDsrc=NCBIgene	-52430	-52916
IGF1R	ENSBTAG00000021527	21	7967701	8268340	21	Animal QTLdb	Milk_QTL	8020131	8020617	QTL_ID=122226;Name=Milk fat yield;Abbrev=FY;PUBMED_ID=27112238;trait_ID=1039;trait=Milk fat yield;breed=Montb?�liarde;FlankMarkers=rs134868883,rs207542405;VTO_name=milk fat amount;PTO_name=milk fat yield;CMO_name=milk fat yield;Map_Type=Genome;Model=Mendelian;Test_Base=-;Significance=Significant;P-value=<0.05;gene_ID=281848;gene_IDsrc=NCBIgene	-52430	-52916
IGF1R	ENSBTAG00000021527	21	7967701	8268340	21	Animal QTLdb	Milk_QTL	8020131	8020617	QTL_ID=122227;Name=Milk fat yield;Abbrev=FY;PUBMED_ID=27112238;trait_ID=1039;trait=Milk fat yield;breed=jersey;FlankMarkers=rs134868883,rs207542405;VTO_name=milk fat amount;PTO_name=milk fat yield;CMO_name=milk fat yield;Map_Type=Genome;Model=Mendelian;Test_Base=-;Significance=Significant;P-value=<0.05;gene_ID=281848;gene_IDsrc=NCBIgene	-52430	-52916
IGF1R	ENSBTAG00000021527	21	7967701	8268340	21	Animal QTLdb	Milk_QTL	8020131	8020617	QTL_ID=122228;Name=Milk fat yield;Abbrev=FY;PUBMED_ID=27112238;trait_ID=1039;trait=Milk fat yield;breed=holstein;FlankMarkers=rs134868883,rs207542405;VTO_name=milk fat amount;PTO_name=milk fat yield;CMO_name=milk fat yield;Map_Type=Genome;Model=Mendelian;Test_Base=-;Significance=Significant;P-value=<0.01;gene_ID=281848;gene_IDsrc=NCBIgene	-52430	-52916
IGF1R	ENSBTAG00000021527	21	7967701	8268340	21	Animal QTLdb	Milk_QTL	8020131	8020617	QTL_ID=122229;Name=Milk fat yield;Abbrev=FY;PUBMED_ID=27112238;trait_ID=1039;trait=Milk fat yield;breed=holstein;FlankMarkers=rs134868883,rs207542405;VTO_name=milk fat amount;PTO_name=milk fat yield;CMO_name=milk fat yield;Map_Type=Genome;Model=Mendelian;Test_Base=-;Significance=Significant;P-value=<0.01;gene_ID=281848;gene_IDsrc=NCBIgene	-52430	-52916
IGF1R	ENSBTAG00000021527	21	7967701	8268340	21	Animal QTLdb	Milk_QTL	8020131	8020617	QTL_ID=122230;Name=Milk protein yield;Abbrev=PY;PUBMED_ID=27112238;trait_ID=1042;trait=Milk protein yield;breed=holstein;FlankMarkers=rs134868883,rs207542405;VTO_name=milk protein amount;PTO_name=milk protein yield;CMO_name=milk protein yield;Map_Type=Genome;Model=Mendelian;Test_Base=-;Significance=Significant;P-value=<0.01;gene_ID=281848;gene_IDsrc=NCBIgene	-52430	-52916
IGF1R	ENSBTAG00000021527	21	7967701	8268340	21	Animal QTLdb	Milk_QTL	8020131	8020617	QTL_ID=122231;Name=Milk protein yield;Abbrev=PY;PUBMED_ID=27112238;trait_ID=1042;trait=Milk protein yield;breed=holstein;FlankMarkers=rs134868883,rs207542405;VTO_name=milk protein amount;PTO_name=milk protein yield;CMO_name=milk protein yield;Map_Type=Genome;Model=Mendelian;Test_Base=-;Significance=Significant;P-value=<0.05;gene_ID=281848;gene_IDsrc=NCBIgene	-52430	-52916
IGF1R	ENSBTAG00000021527	21	7967701	8268340	21	Animal QTLdb	Milk_QTL	8020131	8020617	QTL_ID=122232;Name=Milk protein yield;Abbrev=PY;PUBMED_ID=27112238;trait_ID=1042;trait=Milk protein yield;breed=Montb?�liarde;FlankMarkers=rs134868883,rs207542405;VTO_name=milk protein amount;PTO_name=milk protein yield;CMO_name=milk protein yield;Map_Type=Genome;Model=Mendelian;Test_Base=-;Significance=Significant;P-value=<0.05;gene_ID=281848;gene_IDsrc=NCBIgene	-52430	-52916
IGF1R	ENSBTAG00000021527	21	7967701	8268340	21	Animal QTLdb	Milk_QTL	8020131	8020617	QTL_ID=122233;Name=Milk protein yield;Abbrev=PY;PUBMED_ID=27112238;trait_ID=1042;trait=Milk protein yield;breed=Montb?�liarde;FlankMarkers=rs134868883,rs207542405;VTO_name=milk protein amount;PTO_name=milk protein yield;CMO_name=milk protein yield;Map_Type=Genome;Model=Mendelian;Test_Base=-;Significance=Significant;P-value=<0.01;gene_ID=281848;gene_IDsrc=NCBIgene	-52430	-52916
IGF1R	ENSBTAG00000021527	21	7967701	8268340	21	Animal QTLdb	Milk_QTL	8020131	8020617	QTL_ID=122234;Name=Milk protein yield;Abbrev=PY;PUBMED_ID=27112238;trait_ID=1042;trait=Milk protein yield;breed=jersey;FlankMarkers=rs134868883,rs207542405;VTO_name=milk protein amount;PTO_name=milk protein yield;CMO_name=milk protein yield;Map_Type=Genome;Model=Mendelian;Test_Base=-;Significance=Significant;P-value=<0.01;gene_ID=281848;gene_IDsrc=NCBIgene	-52430	-52916
IGF1R	ENSBTAG00000021527	21	7967701	8268340	21	Animal QTLdb	Milk_QTL	8020131	8020617	QTL_ID=122235;Name=Milk protein yield;Abbrev=PY;PUBMED_ID=27112238;trait_ID=1042;trait=Milk protein yield;breed=holstein;FlankMarkers=rs134868883,rs207542405;VTO_name=milk protein amount;PTO_name=milk protein yield;CMO_name=milk protein yield;Map_Type=Genome;Model=Mendelian;Test_Base=-;Significance=Significant;P-value=<0.01;gene_ID=281848;gene_IDsrc=NCBIgene	-52430	-52916
IGF1R	ENSBTAG00000021527	21	7967701	8268340	21	Animal QTLdb	Milk_QTL	8020131	8020617	QTL_ID=122236;Name=Milk protein yield;Abbrev=PY;PUBMED_ID=27112238;trait_ID=1042;trait=Milk protein yield;breed=holstein;FlankMarkers=rs134868883,rs207542405;VTO_name=milk protein amount;PTO_name=milk protein yield;CMO_name=milk protein yield;Map_Type=Genome;Model=Mendelian;Test_Base=-;Significance=Significant;P-value=<0.05;gene_ID=�??�??281848;gene_IDsrc=NCBIgene	-52430	-52916
IGF1R	ENSBTAG00000021527	21	7967701	8268340	21	Animal QTLdb	Milk_Association	7769090	7769130	QTL_ID=125192;Name=Milk fat percentage;Abbrev=FP;PUBMED_ID=19646150;trait_ID=1037;trait=Milk fat percentage;breed=holstein;FlankMarkers=rs41641678;VTO_name=milk fat amount;PTO_name=milk fat content;CMO_name=milk fat percentage;Map_Type=Genome;Model=Mendelian;Test_Base=Chromosome-wise;Significance=Significant;P-value=<0.05;F-Stat=8.19	198611	198571
IGF1R	ENSBTAG00000021527	21	7967701	8268340	21	Animal QTLdb	Milk_QTL	7249456	7255264	QTL_ID=56579;Name=Milk myristoleic acid percentage;Abbrev=MFA-C14:1;PUBMED_ID=21569316;trait_ID=1302;trait=Milk myristoleic acid percentage;breed=holstein;FlankMarkers=rs41637812,rs134482638;VTO_name=milk fatty acid cis-9-C14:1 amount;PTO_name=milk fatty acid cis-9-C14:1 content;CMO_name=milk fatty acid cis-9-C14:1 percentage;Map_Type=Genome;Model=Mendelian;Test_Base=Genome-wise;peak_cM=9.06;Sign…	718245	712437
IGF1R	ENSBTAG00000021527	21	7967701	8268340	21	Animal QTLdb	Milk_Association	7337486	7337526	QTL_ID=26452;Name=Milk protein yield (daughter deviation);Abbrev=DDPY;PUBMED_ID=22449276;trait_ID=1157;trait=Milk protein yield (daughter deviation);breed=holstein;FlankMarkers=rs109057047;VTO_name=milk protein amount;PTO_name=milk protein yield;Map_Type=Genome;Model=Mendelian;Test_Base=Experiment-wise;peak_cM=9.14;Significance=Significant;P-value=2.71E-02	630215	630175
IGF1R	ENSBTAG00000021527	21	7967701	8268340	21	Animal QTLdb	Reproduction_Association	7400627	7400667	QTL_ID=29806;Name=Age at puberty;Abbrev=PUBAGE;PUBMED_ID=22100599;trait_ID=1081;trait=Age at puberty;breed=brahman;FlankMarkers=rs41637749;VTO_name=onset of fertility;CMO_name=age of puberty;Map_Type=Genome;Model=Mendelian;Test_Base=Comparison-wise;peak_cM=9.22;Significance=Significant;P-value=2.12E-04	567074	567034
IGF1R	ENSBTAG00000021527	21	7967701	8268340	21	Animal QTLdb	Milk_Association	7723398	7723438	QTL_ID=26453;Name=Milk protein yield (daughter deviation);Abbrev=DDPY;PUBMED_ID=22449276;trait_ID=1157;trait=Milk protein yield (daughter deviation);breed=holstein;FlankMarkers=rs109428902;VTO_name=milk protein amount;PTO_name=milk protein yield;Map_Type=Genome;Model=Mendelian;Test_Base=Experiment-wise;peak_cM=9.62;Significance=Significant;P-value=2.85E-02	244303	244263
IGF1R	ENSBTAG00000021527	21	7967701	8268340	21	Animal QTLdb	Milk_Association	7755929	7755969	QTL_ID=26454;Name=Milk protein yield (daughter deviation);Abbrev=DDPY;PUBMED_ID=22449276;trait_ID=1157;trait=Milk protein yield (daughter deviation);breed=holstein;FlankMarkers=rs41641689;VTO_name=milk protein amount;PTO_name=milk protein yield;Map_Type=Genome;Model=Mendelian;Test_Base=Experiment-wise;peak_cM=9.66;Significance=Significant;P-value=3.41E-02	211772	211732
IGF1R	ENSBTAG00000021527	21	7967701	8268340	21	Animal QTLdb	Milk_Association	7784919	7784959	QTL_ID=26081;Name=Milk fat yield (daughter deviation);Abbrev=DDF;PUBMED_ID=22449276;trait_ID=1035;trait=Milk fat yield (daughter deviation);breed=holstein;FlankMarkers=rs41965743;VTO_name=milk fat amount;PTO_name=milk fat yield;Map_Type=Genome;Model=Mendelian;Test_Base=Experiment-wise;peak_cM=9.69;Significance=Significant;P-value=4.75E-02	182782	182742
IGF1R	ENSBTAG00000021527	21	7967701	8268340	21	Animal QTLdb	Milk_Association	7784919	7784959	QTL_ID=26455;Name=Milk protein yield (daughter deviation);Abbrev=DDPY;PUBMED_ID=22449276;trait_ID=1157;trait=Milk protein yield (daughter deviation);breed=holstein;FlankMarkers=rs41965743;VTO_name=milk protein amount;PTO_name=milk protein yield;Map_Type=Genome;Model=Mendelian;Test_Base=Experiment-wise;peak_cM=9.69;Significance=Significant;P-value=1.40E-02	182782	182742
IGF1R	ENSBTAG00000021527	21	7967701	8268340	21	Animal QTLdb	Meat_and_Carcass_Association	7784919	7784959	QTL_ID=36816;Name=Lean meat yield;Abbrev=LMY;PUBMED_ID=25273628;trait_ID=1514;trait=Lean meat yield;breed=holstein;FlankMarkers=rs41965743;PTO_name=dressed carcass muscle percentage;Map_Type=Genome;Model=Mendelian;Test_Base=Experiment-wise;peak_cM=9.69;Significance=Significant;P-value=0.0100	182782	182742
IGF1R	ENSBTAG00000021527	21	7967701	8268340	21	Animal QTLdb	Reproduction_Association	7931943	7931983	QTL_ID=21134;Name=Age at puberty;Abbrev=PUBAGE;PUBMED_ID=22554198;trait_ID=1081;trait=Age at puberty;breed=brahman;FlankMarkers=rs110755620;VTO_name=onset of fertility;CMO_name=age of puberty;Map_Type=Genome;Model=Mendelian;peak_cM=9.88;Significance=Significant;P-value=0.018;Variance=0.55;Additive_Effect=85.0;gene_ID=281848;gene_IDsrc=NCBIgene	35758	35718
IGF1R	ENSBTAG00000021527	21	7967701	8268340	21	Animal QTLdb	Reproduction_Association	8031376	8031416	QTL_ID=21135;Name=Age at puberty;Abbrev=PUBAGE;PUBMED_ID=22554198;trait_ID=1081;trait=Age at puberty;breed=brahman;FlankMarkers=rs110283042;VTO_name=onset of fertility;CMO_name=age of puberty;Map_Type=Genome;Model=Mendelian;peak_cM=10.00;Significance=Significant;P-value=0.030;Variance=0.53;Additive_Effect=-21.5;gene_ID=281848;gene_IDsrc=NCBIgene	-63675	-63715
IGF1R	ENSBTAG00000021527	21	7967701	8268340	21	Animal QTLdb	Reproduction_Association	8031376	8031416	QTL_ID=21136;Name=Age at puberty;Abbrev=PUBAGE;PUBMED_ID=22554198;trait_ID=1081;trait=Age at puberty;FlankMarkers=rs110283042;VTO_name=onset of fertility;CMO_name=age of puberty;Map_Type=Genome;Model=Mendelian;peak_cM=10.00;Significance=Significant;P-value=0.043;Variance=0.64;Additive_Effect=12.2;gene_ID=281848;gene_IDsrc=NCBIgene	-63675	-63715
IGF1R	ENSBTAG00000021527	21	7967701	8268340	21	Animal QTLdb	Reproduction_Association	8095557	8095597	QTL_ID=21139;Name=Age at puberty;Abbrev=PUBAGE;PUBMED_ID=22554198;trait_ID=1081;trait=Age at puberty;FlankMarkers=rs41962375;VTO_name=onset of fertility;CMO_name=age of puberty;Map_Type=Genome;Model=Mendelian;peak_cM=10.08;Significance=Significant;P-value=0.043;Variance=0.57;Additive_Effect=-11.2;gene_ID=281848;gene_IDsrc=NCBIgene	-127856	-127896
IGF1R	ENSBTAG00000021527	21	7967701	8268340	21	Animal QTLdb	Production_Association	8128833	8128873	QTL_ID=23894;Name=Dry matter intake;Abbrev=DMI;PUBMED_ID=23851991;trait_ID=1165;trait=Dry matter intake;FlankMarkers=rs109100515;CMO_name=dry matter intake;Map_Type=Genome;Model=Mendelian;Test_Base=Comparison-wise;peak_cM=10.12;Significance=Significant;P-value=<0.001	-161132	-161172
IGF1R	ENSBTAG00000021527	21	7967701	8268340	21	Animal QTLdb	Meat_and_Carcass_QTL	8060649	8312779	QTL_ID=22856;Name=Longissimus muscle area;Abbrev=LMA;PUBMED_ID=23038745;trait_ID=1090;trait=Longissimus muscle area;breed=brangus;FlankMarkers=rs110148965,rs109496361;VTO_name=longissimus thoracis muscle area;Map_Type=Genome;Model=Mendelian;Test_Base=Comparison-wise;peak_cM=10.22;Significance=Significant;P-value=0.001;Variance=0.0015	-92948	-345078
IGF1R	ENSBTAG00000021527	21	7967701	8268340	21	Animal QTLdb	Production_Association	8231689	8231729	QTL_ID=57067;Name=Body weight (birth);Abbrev=BW;PUBMED_ID=26198337;trait_ID=1054;trait=Body weight (birth);breed=charolais;FlankMarkers=rs210778604;VTO_name=body mass;CMO_name=body weight;Map_Type=Genome;Model=Mendelian;Test_Base=-;peak_cM=10.25;Significance=Significant;P-value=0.0486;gene_ID=281848;gene_IDsrc=NCBIgene	-263988	-264028
IGF1R	ENSBTAG00000021527	21	7967701	8268340	21	Animal QTLdb	Production_Association	8231689	8231729	QTL_ID=57073;Name=Body size;Abbrev=SIZE;PUBMED_ID=26198337;trait_ID=1171;trait=Body size;breed=charolais;FlankMarkers=rs210778604;VTO_name=body size trait;Map_Type=Genome;Model=Mendelian;Test_Base=-;peak_cM=10.25;Significance=Significant;P-value=0.0195;gene_ID=281848;gene_IDsrc=NCBIgene	-263988	-264028
IGF1R	ENSBTAG00000021527	21	7967701	8268340	21	Animal QTLdb	Production_Association	8246289	8246329	QTL_ID=57069;Name=Body weight (weaning);Abbrev=WWT;PUBMED_ID=26198337;trait_ID=1063;trait=Body weight (weaning);breed=charolais;FlankMarkers=rs208140993;VTO_name=body mass;CMO_name=body weight;Map_Type=Genome;Model=Mendelian;Test_Base=-;peak_cM=10.27;Significance=Significant;P-value=0.0243;gene_ID=281848;gene_IDsrc=NCBIgene	-278588	-278628
IGF1R	ENSBTAG00000021527	21	7967701	8268340	21	Animal QTLdb	Production_Association	8246289	8246329	QTL_ID=57072;Name=Body weight (yearling);Abbrev=W365;PUBMED_ID=26198337;trait_ID=1064;trait=Body weight (yearling);breed=charolais;FlankMarkers=rs208140993;VTO_name=body mass;CMO_name=body weight;Map_Type=Genome;Model=Mendelian;Test_Base=-;peak_cM=10.27;Significance=Suggestive;P-value=0.0695;gene_ID=281848;gene_IDsrc=NCBIgene	-278588	-278628
IGF1R	ENSBTAG00000021527	21	7967701	8268340	21	Animal QTLdb	Reproduction_Association	8495646	8495686	QTL_ID=29949;Name=Age at puberty;Abbrev=PUBAGE;PUBMED_ID=22100599;trait_ID=1081;trait=Age at puberty;FlankMarkers=rs109147908;VTO_name=onset of fertility;CMO_name=age of puberty;Map_Type=Genome;Model=Mendelian;Test_Base=Comparison-wise;peak_cM=10.58;Significance=Significant;P-value=4.69E-04	-527945	-527985
IGF1R	ENSBTAG00000021527	21	7967701	8268340	21	Animal QTLdb	Reproduction_Association	8578413	8578453	QTL_ID=62070;Name=Sperm motility;Abbrev=SPMOT;PUBMED_ID=24612955;trait_ID=1084;trait=Sperm motility;breed=holstein;FlankMarkers=rs41965546;VTO_name=sperm motility trait;Map_Type=Genome;Model=Mendelian;Test_Base=Genome-wise;peak_cM=10.68;Significance=Suggestive;P-value=<0.09	-610712	-610752
IGF1R	ENSBTAG00000021527	21	7967701	8268340	21	Animal QTLdb	Reproduction_Association	8927651	8927691	QTL_ID=29847;Name=Age at puberty;Abbrev=PUBAGE;PUBMED_ID=22100599;trait_ID=1081;trait=Age at puberty;breed=brahman;FlankMarkers=rs42265249;VTO_name=onset of fertility;CMO_name=age of puberty;Map_Type=Genome;Model=Mendelian;Test_Base=Comparison-wise;peak_cM=11.12;Significance=Significant;P-value=4.52E-04	-959950	-959990
IGF1R	ENSBTAG00000021527	21	7967701	8268340	21	Animal QTLdb	Production_Association	8955477	8955517	QTL_ID=22618;Name=Body weight;Abbrev=BW;PUBMED_ID=23031337;trait_ID=1404;trait=Body weight;breed=holstein;FlankMarkers=rs110440906;VTO_name=body mass;CMO_name=body weight;Map_Type=Genome;Model=Mendelian;peak_cM=11.15;Significance=Significant;Variance=0.02;Bayes-value=17.1	-987776	-987816
IGF1R	ENSBTAG00000021527	21	7967701	8268340	21	Animal QTLdb	Reproduction_Association	9037411	9037451	QTL_ID=50984;Name=Daughter pregnancy rate;Abbrev=DPR;PUBMED_ID=21831322;trait_ID=1143;trait=Daughter pregnancy rate;breed=holstein;FlankMarkers=rs42265877;VTO_name=fertility trait;Map_Type=Genome;Model=Mendelian;Test_Base=Genome-wise;peak_cM=11.25;Significance=Significant;P-value=<0.05	-1069710	-1069750
IGF1R	ENSBTAG00000021527	21	7967701	8268340	21	Animal QTLdb	Reproduction_Association	9037411	9037451	QTL_ID=50985;Name=Stillbirth (maternal);Abbrev=SB;PUBMED_ID=21831322;trait_ID=1278;trait=Stillbirth (maternal);breed=holstein;FlankMarkers=rs42265877;VTO_name=stillborn offspring quantity;Map_Type=Genome;Model=Mendelian;Test_Base=Genome-wise;peak_cM=11.25;Significance=Significant;P-value=<0.05	-1069710	-1069750
IGF1R	ENSBTAG00000021527	21	7967701	8268340	21	Animal QTLdb	Exterior_Association	9037411	9037451	QTL_ID=50986;Name=Foot angle;Abbrev=FANG;PUBMED_ID=21831322;trait_ID=1101;trait=Foot angle;breed=holstein;FlankMarkers=rs42265877;VTO_name=hoof angle;Map_Type=Genome;Model=Mendelian;Test_Base=Genome-wise;peak_cM=11.25;Significance=Significant;P-value=<0.05	-1069710	-1069750
IGF1R	ENSBTAG00000021527	21	7967701	8268340	21	Animal QTLdb	Exterior_Association	9037411	9037451	QTL_ID=50987;Name=Feet and leg conformation;Abbrev=FTLEG;PUBMED_ID=21831322;trait_ID=1175;trait=Feet and leg conformation;breed=holstein;FlankMarkers=rs42265877;VTO_name=limb conformation trait;Map_Type=Genome;Model=Mendelian;Test_Base=Genome-wise;peak_cM=11.25;Significance=Significant;P-value=<0.05	-1069710	-1069750
IGF1R	ENSBTAG00000021527	21	7967701	8268340	21	Animal QTLdb	Milk_Association	9037411	9037451	QTL_ID=50988;Name=Milk fat percentage;Abbrev=FP;PUBMED_ID=21831322;trait_ID=1037;trait=Milk fat percentage;breed=holstein;FlankMarkers=rs42265877;VTO_name=milk fat amount;PTO_name=milk fat content;CMO_name=milk fat percentage;Map_Type=Genome;Model=Mendelian;Test_Base=Genome-wise;peak_cM=11.25;Significance=Significant;P-value=<0.05	-1069710	-1069750
IGF1R	ENSBTAG00000021527	21	7967701	8268340	21	Animal QTLdb	Production_Association	9037411	9037451	QTL_ID=50989;Name=PTA type;Abbrev=PTAT;PUBMED_ID=21831322;trait_ID=1066;trait=PTA type;breed=holstein;FlankMarkers=rs42265877;VTO_name=body conformation trait;Map_Type=Genome;Model=Mendelian;Test_Base=Genome-wise;peak_cM=11.25;Significance=Significant;P-value=<0.05	-1069710	-1069750
IGF1R	ENSBTAG00000021527	21	7967701	8268340	21	Animal QTLdb	Exterior_Association	9037411	9037451	QTL_ID=50990;Name=Udder attachment;Abbrev=UA;PUBMED_ID=21831322;trait_ID=1133;trait=Udder attachment;breed=holstein;FlankMarkers=rs42265877;VTO_name=udder morphology trait;Map_Type=Genome;Model=Mendelian;Test_Base=Genome-wise;peak_cM=11.25;Significance=Significant;P-value=<0.05	-1069710	-1069750
IGF1R	ENSBTAG00000021527	21	7967701	8268340	21	Animal QTLdb	Production_Association	9037411	9037451	QTL_ID=50991;Name=Net merit;Abbrev=NM;PUBMED_ID=21831322;trait_ID=1265;trait=Net merit;breed=holstein;FlankMarkers=rs42265877;Map_Type=Genome;Model=Mendelian;Test_Base=Genome-wise;peak_cM=11.25;Significance=Significant;P-value=<0.05	-1069710	-1069750
IGF1R	ENSBTAG00000021527	21	7967701	8268340	21	Animal QTLdb	Production_Association	9037411	9037451	QTL_ID=50992;Name=Length of productive life;Abbrev=PL;PUBMED_ID=21831322;trait_ID=1067;trait=Length of productive life;breed=holstein;FlankMarkers=rs42265877;VTO_name=life span trait;Map_Type=Genome;Model=Mendelian;Test_Base=Genome-wise;peak_cM=11.25;Significance=Significant;P-value=<0.05	-1069710	-1069750
IGF1R	ENSBTAG00000021527	21	7967701	8268340	21	Animal QTLdb	Milk_Association	9037411	9037451	QTL_ID=50993;Name=Milk protein percentage;Abbrev=PP;PUBMED_ID=21831322;trait_ID=1041;trait=Milk protein percentage;breed=holstein;FlankMarkers=rs42265877;VTO_name=milk protein amount;PTO_name=milk protein content;CMO_name=milk protein percentage;Map_Type=Genome;Model=Mendelian;Test_Base=Genome-wise;peak_cM=11.25;Significance=Significant;P-value=<0.05	-1069710	-1069750
IGF1R	ENSBTAG00000021527	21	7967701	8268340	21	Animal QTLdb	Exterior_Association	9037411	9037451	QTL_ID=50994;Name=Udder height;Abbrev=UHT;PUBMED_ID=21831322;trait_ID=1139;trait=Udder height;breed=holstein;FlankMarkers=rs42265877;VTO_name=udder morphology trait;CMO_name=udder height;Map_Type=Genome;Model=Mendelian;Test_Base=Genome-wise;peak_cM=11.25;Significance=Significant;P-value=<0.05	-1069710	-1069750
IGF1R	ENSBTAG00000021527	21	7967701	8268340	21	Animal QTLdb	Production_Association	9037411	9037451	QTL_ID=50995;Name=Rump width;Abbrev=RUMWD;PUBMED_ID=21831322;trait_ID=1150;trait=Rump width;breed=holstein;FlankMarkers=rs42265877;VTO_name=rump width;Map_Type=Genome;Model=Mendelian;Test_Base=Genome-wise;peak_cM=11.25;Significance=Significant;P-value=<0.05	-1069710	-1069750
IGF1R	ENSBTAG00000021527	21	7967701	8268340	21	Animal QTLdb	Health_Association	9037411	9037451	QTL_ID=50996;Name=Somatic cell score;Abbrev=SCS;PUBMED_ID=21831322;trait_ID=1005;trait=Somatic cell score;breed=holstein;FlankMarkers=rs42265877;VTO_name=milk somatic cell quantity;PTO_name=milk somatic cell count;CMO_name=milk somatic cell score;Map_Type=Genome;Model=Mendelian;Test_Base=Genome-wise;peak_cM=11.25;Significance=Significant;P-value=<0.05	-1069710	-1069750
IGF1R	ENSBTAG00000021527	21	7967701	8268340	21	Animal QTLdb	Reproduction_Association	9037411	9037451	QTL_ID=50997;Name=Stillbirth;Abbrev=SB;PUBMED_ID=21831322;trait_ID=1153;trait=Stillbirth;breed=holstein;FlankMarkers=rs42265877;VTO_name=stillborn offspring quantity;Map_Type=Genome;Model=Mendelian;Test_Base=Genome-wise;peak_cM=11.25;Significance=Significant;P-value=<0.05	-1069710	-1069750
IGF1R	ENSBTAG00000021527	21	7967701	8268340	21	Animal QTLdb	Exterior_Association	9037411	9037451	QTL_ID=50998;Name=Stature;Abbrev=STA;PUBMED_ID=21831322;trait_ID=1134;trait=Stature;breed=holstein;FlankMarkers=rs42265877;VTO_name=body height;Map_Type=Genome;Model=Mendelian;Test_Base=Genome-wise;peak_cM=11.25;Significance=Significant;P-value=<0.05	-1069710	-1069750
IGF1R	ENSBTAG00000021527	21	7967701	8268340	21	Animal QTLdb	Exterior_Association	9037411	9037451	QTL_ID=50999;Name=Strength;Abbrev=STR;PUBMED_ID=21831322;trait_ID=1135;trait=Strength;breed=holstein;FlankMarkers=rs42265877;VTO_name=chest width;Map_Type=Genome;Model=Mendelian;Test_Base=Genome-wise;peak_cM=11.25;Significance=Significant;P-value=<0.05	-1069710	-1069750
IGF1R	ENSBTAG00000021527	21	7967701	8268340	21	Animal QTLdb	Exterior_Association	9037411	9037451	QTL_ID=51000;Name=Udder depth;Abbrev=UDPTH;PUBMED_ID=21831322;trait_ID=1098;trait=Udder depth;breed=holstein;FlankMarkers=rs42265877;VTO_name=udder height, floor to tarsal joint;Map_Type=Genome;Model=Mendelian;Test_Base=Genome-wise;peak_cM=11.25;Significance=Significant;P-value=<0.05	-1069710	-1069750
IGF1R	ENSBTAG00000021527	21	7967701	8268340	21	Animal QTLdb	Reproduction_QTL	8031396	9528223	QTL_ID=124003;Name=Sire conception rate;Abbrev=SCR;PUBMED_ID=27842509;trait_ID=1531;trait=Sire conception rate;breed=holstein;FlankMarkers=rs110283042,rs41597172;VTO_name=fertility trait;Map_Type=Genome;Model=Mendelian;Test_Base=-;Significance=Significant;Variance=1.06%	-63695	-1560522
IGF1R	ENSBTAG00000021527	21	7967701	8268340	21	Animal QTLdb	Production_QTL	5335492	15789785	QTL_ID=22762;Name=Body weight (birth);Abbrev=BW;PUBMED_ID=23038745;trait_ID=1054;trait=Body weight (birth);breed=brangus;FlankMarkers=rs29020078,rs42926781;VTO_name=body mass;CMO_name=body weight;Map_Type=Genome;Model=Mendelian;Test_Base=Comparison-wise;peak_cM=12.72;Significance=Significant;P-value=0.001;Variance=0.0011;gene_IDsrc=HGNC	2632209	-7822084
CCDC85C	ENSBTAG00000025181	21	66175706	66253622	21	Animal QTLdb	Milk_Association	65459272	65459312	QTL_ID=103308;Name=Milk fat yield;Abbrev=FY;PUBMED_ID=27287773;trait_ID=1039;trait=Milk fat yield;breed=holstein;FlankMarkers=rs134889447;VTO_name=milk fat amount;PTO_name=milk fat yield;CMO_name=milk fat yield;Map_Type=Genome;Model=Mendelian;Test_Base=Experiment-wise;Significance=Significant;P-value=<0.05	716434	716394
CCDC85C	ENSBTAG00000025181	21	66175706	66253622	21	Animal QTLdb	Production_Association	65233493	65233533	QTL_ID=102140;Name=Average daily gain;Abbrev=ADG;PUBMED_ID=27329851;trait_ID=1053;trait=Average daily gain;breed=Marchigiana;FlankMarkers=rs110965155;VTO_name=postnatal growth trait;CMO_name=average daily body weight gain;Map_Type=Genome;Model=Mendelian;Test_Base=Experiment-wise;Significance=Significant;P-value=<0.05	942213	942173
CCDC85C	ENSBTAG00000025181	21	66175706	66253622	21	Animal QTLdb	Production_Association	65776217	65776257	QTL_ID=69183;Name=Body weight gain;Abbrev=BWG;PUBMED_ID=19966163;trait_ID=1612;trait=Body weight gain;breed=charolais,gelbvieh,hereford,limousin,pinzgauer,red angus,red poll,simmental,Angus;FlankMarkers=rs41659699;VTO_name=postnatal growth trait;Map_Type=Genome;Model=Mendelian;Test_Base=Experiment-wise;Significance=Significant;P-value=<0.05	399489	399449
CCDC85C	ENSBTAG00000025181	21	66175706	66253622	21	Animal QTLdb	Meat_and_Carcass_QTL	65833836	66414612	QTL_ID=106396;Name=Shear force;Abbrev=SF;PUBMED_ID=27359122;trait_ID=1186;trait=Shear force;breed=nelore;FlankMarkers=rs134022939,rs134980283;PTO_name=meat tenderness;Map_Type=Genome;Model=Mendelian;Test_Base=-;Significance=Significant;Variance=0.58616	341870	-238906
CCDC85C	ENSBTAG00000025181	21	66175706	66253622	21	Animal QTLdb	Health_Association	66704964	66750757	QTL_ID=122070;Name=Somatic cell score;Abbrev=SCS;PUBMED_ID=27578198;trait_ID=1005;trait=Somatic cell score;breed=holstein;FlankMarkers=rs109090719,rs110807635;VTO_name=milk somatic cell quantity;PTO_name=milk somatic cell count;CMO_name=milk somatic cell score;Map_Type=Genome;Model=Mendelian;Test_Base=Experiment-wise;Significance=Significant;P-value=<0.05	-529258	-575051
CCDC85C	ENSBTAG00000025181	21	66175706	66253622	21	Animal QTLdb	Health_Association	65450976	65451016	QTL_ID=127104;Name=M. paratuberculosis susceptibility;Abbrev=MPARA;PUBMED_ID=28380509;trait_ID=1167;trait=M. paratuberculosis susceptibility;breed=holstein;FlankMarkers=rs41585301;CMO_name=disease process measurement;Map_Type=Genome;Model=Mendelian;Test_Base=Comparison-wise;Significance=Significant;P-value=2.78E-5	724730	724690
CCDC85C	ENSBTAG00000025181	21	66175706	66253622	21	Animal QTLdb	Milk_Association	65233493	65233533	QTL_ID=26459;Name=Milk protein yield (daughter deviation);Abbrev=DDPY;PUBMED_ID=22449276;trait_ID=1157;trait=Milk protein yield (daughter deviation);breed=holstein;FlankMarkers=rs110965155;VTO_name=milk protein amount;PTO_name=milk protein yield;Map_Type=Genome;Model=Mendelian;Test_Base=Experiment-wise;peak_cM=81.23;Significance=Significant;P-value=3.53E-02	942213	942173
CCDC85C	ENSBTAG00000025181	21	66175706	66253622	21	Animal QTLdb	Milk_Association	65233493	65233533	QTL_ID=25697;Name=Milk yield (daughter deviation) ;Abbrev=DDMY;PUBMED_ID=22449276;trait_ID=1158;trait=Milk yield (daughter deviation) ;breed=holstein;FlankMarkers=rs110965155;VTO_name=milk amount;Map_Type=Genome;Model=Mendelian;Test_Base=Experiment-wise;peak_cM=81.23;Significance=Significant;P-value=2.88E-02	942213	942173
CCDC85C	ENSBTAG00000025181	21	66175706	66253622	21	Animal QTLdb	Milk_QTL	65198296	66723103	QTL_ID=56644;Name=Milk decenoic acid percentage;Abbrev=MFA-C10:1;PUBMED_ID=23107417;trait_ID=1594;trait=Milk decenoic acid percentage;breed=holstein;FlankMarkers=rs29021607,rs41602618;Map_Type=Genome;Model=Mendelian;Test_Base=Genome-wise;peak_cM=82.38;Significance=Significant;P-value=<0.05;Variance=4.2	977410	-547397
CCDC85C	ENSBTAG00000025181	21	66175706	66253622	21	Animal QTLdb	Milk_Association	66219993	66220033	QTL_ID=26460;Name=Milk protein yield (daughter deviation);Abbrev=DDPY;PUBMED_ID=22449276;trait_ID=1157;trait=Milk protein yield (daughter deviation);breed=holstein;FlankMarkers=rs109990930;VTO_name=milk protein amount;PTO_name=milk protein yield;Map_Type=Genome;Model=Mendelian;Test_Base=Experiment-wise;peak_cM=82.46;Significance=Significant;P-value=4.41E-02	-44287	-44327
CCDC85C	ENSBTAG00000025181	21	66175706	66253622	21	Animal QTLdb	Reproduction_Association	66514826	66514866	QTL_ID=30227;Name=Interval to first estrus after calving;Abbrev=CALEST;PUBMED_ID=22100599;trait_ID=1169;trait=Interval to first estrus after calving;FlankMarkers=rs41585315;VTO_name=female fertility trait;Map_Type=Genome;Model=Mendelian;Test_Base=Comparison-wise;peak_cM=82.82;Significance=Significant;P-value=2.37E-03	-339120	-339160
CCDC85C	ENSBTAG00000025181	21	66175706	66253622	21	Animal QTLdb	Reproduction_Association	66514826	66514866	QTL_ID=30406;Name=Interval to first estrus after calving;Abbrev=CALEST;PUBMED_ID=22100599;trait_ID=1169;trait=Interval to first estrus after calving;FlankMarkers=rs41585315;VTO_name=female fertility trait;Map_Type=Genome;Model=Mendelian;Test_Base=Comparison-wise;peak_cM=82.82;Significance=Significant;P-value=5.11E-04	-339120	-339160
CCDC85C	ENSBTAG00000025181	21	66175706	66253622	21	Animal QTLdb	Milk_QTL	67200763	67248380	QTL_ID=106556;Name=Milk yield;Abbrev=MY;PUBMED_ID=27328805;trait_ID=1044;trait=Milk yield;breed=blonde d'aquitaine;FlankMarkers;VTO_name=milk amount;CMO_name=milk yield;Map_Type=Genome;Model=Mendelian;Test_Base=Experiment-wise;peak_cM=83.96;Significance=Significant;Bayes-value=63.43	-1025057	-1072674
NPAS3	ENSBTAG00000004462	21	43875132	44705118	21	Animal QTLdb	Production_Association	43159155	43159195	QTL_ID=123144;Name=Length of productive life;Abbrev=PL;PUBMED_ID=27889128;trait_ID=1067;trait=Length of productive life;breed=holstein;FlankMarkers=rs41983700;VTO_name=life span trait;Map_Type=Genome;Model=Mendelian;Test_Base=Genome-wise;Significance=Significant;P-value=<0.05	715977	715937
NPAS3	ENSBTAG00000004462	21	43875132	44705118	21	Animal QTLdb	Production_Association	43162175	43162215	QTL_ID=123145;Name=Length of productive life;Abbrev=PL;PUBMED_ID=27889128;trait_ID=1067;trait=Length of productive life;breed=holstein;FlankMarkers=rs41983689;VTO_name=life span trait;Map_Type=Genome;Model=Mendelian;Test_Base=Genome-wise;Significance=Significant;P-value=<0.05	712957	712917
NPAS3	ENSBTAG00000004462	21	43875132	44705118	21	Animal QTLdb	Production_Association	43163121	43163161	QTL_ID=123146;Name=Length of productive life;Abbrev=PL;PUBMED_ID=27889128;trait_ID=1067;trait=Length of productive life;breed=holstein;FlankMarkers=rs41983683;VTO_name=life span trait;Map_Type=Genome;Model=Mendelian;Test_Base=Genome-wise;Significance=Significant;P-value=<0.05	712011	711971
NPAS3	ENSBTAG00000004462	21	43875132	44705118	21	Animal QTLdb	Production_Association	43163686	43163726	QTL_ID=123147;Name=Length of productive life;Abbrev=PL;PUBMED_ID=27889128;trait_ID=1067;trait=Length of productive life;breed=holstein;FlankMarkers=rs41983680;VTO_name=life span trait;Map_Type=Genome;Model=Mendelian;Test_Base=Genome-wise;Significance=Significant;P-value=<0.05	711446	711406
NPAS3	ENSBTAG00000004462	21	43875132	44705118	21	Animal QTLdb	Production_Association	43165352	43165392	QTL_ID=123148;Name=Length of productive life;Abbrev=PL;PUBMED_ID=27889128;trait_ID=1067;trait=Length of productive life;breed=holstein;FlankMarkers=rs41983675;VTO_name=life span trait;Map_Type=Genome;Model=Mendelian;Test_Base=Genome-wise;Significance=Significant;P-value=<0.05	709780	709740
NPAS3	ENSBTAG00000004462	21	43875132	44705118	21	Animal QTLdb	Production_Association	44148986	44149026	QTL_ID=123149;Name=Length of productive life;Abbrev=PL;PUBMED_ID=27889128;trait_ID=1067;trait=Length of productive life;breed=holstein;FlankMarkers=rs136898278;VTO_name=life span trait;Map_Type=Genome;Model=Mendelian;Test_Base=Genome-wise;Significance=Significant;P-value=<0.05	-273854	-273894
NPAS3	ENSBTAG00000004462	21	43875132	44705118	21	Animal QTLdb	Production_Association	44148986	44149026	QTL_ID=123916;Name=Length of productive life;Abbrev=PL;PUBMED_ID=27889128;trait_ID=1067;trait=Length of productive life;breed=holstein;FlankMarkers=rs136898278;VTO_name=life span trait;Map_Type=Genome;Model=Mendelian;Test_Base=Genome-wise;Significance=Significant;P-value=<0.05	-273854	-273894
NPAS3	ENSBTAG00000004462	21	43875132	44705118	21	Animal QTLdb	Milk_Association	43502964	43503004	QTL_ID=112774;Name=Milk kappa-casein percentage;Abbrev=MKCASP;PUBMED_ID=27485317;trait_ID=1419;trait=Milk kappa-casein percentage;breed=holstein;FlankMarkers=rs42399690;VTO_name=milk kappa-casein amount;PTO_name=milk kappa-casein content;CMO_name=milk kappa-casein percentage;Map_Type=Genome;Model=Mendelian;Test_Base=Experiment-wise;Significance=Suggestive;P-value=0.0789	372168	372128
NPAS3	ENSBTAG00000004462	21	43875132	44705118	21	Animal QTLdb	Health_Association	43597334	43597374	QTL_ID=96527;Name=Bovine tuberculosis susceptibility;Abbrev=BTBS;PUBMED_ID=26960806;trait_ID=1504;trait=Bovine tuberculosis susceptibility;breed=holstein;FlankMarkers=rs42400341;CMO_name=disease process measurement;Map_Type=Genome;Model=Mendelian;Test_Base=Experiment-wise;Significance=Significant;Bayes-value=11.42	277798	277758
NPAS3	ENSBTAG00000004462	21	43875132	44705118	21	Animal QTLdb	Production_Association	44765684	44765724	QTL_ID=69167;Name=Body weight (birth);Abbrev=BW;PUBMED_ID=19966163;trait_ID=1054;trait=Body weight (birth);breed=charolais,gelbvieh,hereford,limousin,pinzgauer,red angus,red poll,simmental,Angus;FlankMarkers=rs110406639;VTO_name=body mass;CMO_name=body weight;Map_Type=Genome;Model=Mendelian;Test_Base=Experiment-wise;Significance=Significant;P-value=<0.05	-890552	-890592
NPAS3	ENSBTAG00000004462	21	43875132	44705118	21	Animal QTLdb	Production_Association	43912742	43912782	QTL_ID=69184;Name=Body weight (yearling);Abbrev=W365;PUBMED_ID=19966163;trait_ID=1064;trait=Body weight (yearling);breed=charolais,gelbvieh,hereford,limousin,pinzgauer,red angus,red poll,simmental,Angus;FlankMarkers=rs41665416;VTO_name=body mass;CMO_name=body weight;Map_Type=Genome;Model=Mendelian;Test_Base=Experiment-wise;Significance=Significant;P-value=<0.01	-37610	-37650
NPAS3	ENSBTAG00000004462	21	43875132	44705118	21	Animal QTLdb	Production_Association	45096694	45096734	QTL_ID=69185;Name=Body weight (birth);Abbrev=BW;PUBMED_ID=19966163;trait_ID=1054;trait=Body weight (birth);breed=charolais,gelbvieh,hereford,limousin,pinzgauer,red angus,red poll,simmental,Angus;FlankMarkers=rs41898730;VTO_name=body mass;CMO_name=body weight;Map_Type=Genome;Model=Mendelian;Test_Base=Experiment-wise;Significance=Significant;P-value=<0.05	-1221562	-1221602
NPAS3	ENSBTAG00000004462	21	43875132	44705118	21	Animal QTLdb	Production_Association	44981935	44981975	QTL_ID=69188;Name=Body weight (birth);Abbrev=BW;PUBMED_ID=19966163;trait_ID=1054;trait=Body weight (birth);breed=charolais,gelbvieh,hereford,limousin,pinzgauer,red angus,red poll,simmental,Angus;FlankMarkers=rs41981161;VTO_name=body mass;CMO_name=body weight;Map_Type=Genome;Model=Mendelian;Test_Base=Experiment-wise;Significance=Significant;P-value=<0.05	-1106803	-1106843
NPAS3	ENSBTAG00000004462	21	43875132	44705118	21	Animal QTLdb	Reproduction_Association	44844205	44844245	QTL_ID=125282;Name=Twinning;Abbrev=TWIN;PUBMED_ID=19220232;trait_ID=1078;trait=Twinning;breed=holstein;FlankMarkers=rs29010390;VTO_name=single birth offspring quantity;Map_Type=Genome;Model=Mendelian;Test_Base=Comparison-wise;peak_cM=0.00;Significance=Significant;P-value=2.4E-4	-969073	-969113
NPAS3	ENSBTAG00000004462	21	43875132	44705118	21	Animal QTLdb	Production_Association	43524063	43524103	QTL_ID=125406;Name=Lactation persistency;Abbrev=LACTPER;PUBMED_ID=20412936;trait_ID=1390;trait=Lactation persistency;breed=holstein,jersey;FlankMarkers=rs41626168;VTO_name=lactation duration;Map_Type=Genome;Model=Mendelian;Test_Base=-;Significance=Significant;P-value=0.001	351069	351029
NPAS3	ENSBTAG00000004462	21	43875132	44705118	21	Animal QTLdb	Reproduction_Association	43147543	43147583	QTL_ID=30174;Name=Interval to first estrus after calving;Abbrev=CALEST;PUBMED_ID=22100599;trait_ID=1169;trait=Interval to first estrus after calving;FlankMarkers=rs41983717;VTO_name=female fertility trait;Map_Type=Genome;Model=Mendelian;Test_Base=Comparison-wise;peak_cM=53.73;Significance=Significant;P-value=4.78E-04	727589	727549
NPAS3	ENSBTAG00000004462	21	43875132	44705118	21	Animal QTLdb	Reproduction_Association	43147543	43147583	QTL_ID=30464;Name=Interval to first estrus after calving;Abbrev=CALEST;PUBMED_ID=22100599;trait_ID=1169;trait=Interval to first estrus after calving;FlankMarkers=rs41983717;VTO_name=female fertility trait;Map_Type=Genome;Model=Mendelian;Test_Base=Comparison-wise;peak_cM=53.73;Significance=Significant;P-value=2.15E-03	727589	727549
NPAS3	ENSBTAG00000004462	21	43875132	44705118	21	Animal QTLdb	Reproduction_Association	43364187	43364227	QTL_ID=51219;Name=Calving ease (maternal);Abbrev=CALEASE;PUBMED_ID=21831322;trait_ID=1274;trait=Calving ease (maternal);breed=holstein;FlankMarkers=rs42601807;VTO_name=parturition trait;Map_Type=Genome;Model=Mendelian;Test_Base=Genome-wise;peak_cM=54.00;Significance=Significant;P-value=<0.05;gene_ID=537810;gene_IDsrc=NCBIgene	510945	510905
NPAS3	ENSBTAG00000004462	21	43875132	44705118	21	Animal QTLdb	Reproduction_Association	43364187	43364227	QTL_ID=51220;Name=Daughter pregnancy rate;Abbrev=DPR;PUBMED_ID=21831322;trait_ID=1143;trait=Daughter pregnancy rate;breed=holstein;FlankMarkers=rs42601807;VTO_name=fertility trait;Map_Type=Genome;Model=Mendelian;Test_Base=Genome-wise;peak_cM=54.00;Significance=Significant;P-value=<0.05;gene_ID=537810;gene_IDsrc=NCBIgene	510945	510905
NPAS3	ENSBTAG00000004462	21	43875132	44705118	21	Animal QTLdb	Reproduction_Association	43364187	43364227	QTL_ID=51221;Name=Stillbirth (maternal);Abbrev=SB;PUBMED_ID=21831322;trait_ID=1278;trait=Stillbirth (maternal);breed=holstein;FlankMarkers=rs42601807;VTO_name=stillborn offspring quantity;Map_Type=Genome;Model=Mendelian;Test_Base=Genome-wise;peak_cM=54.00;Significance=Significant;P-value=<0.05;gene_ID=537810;gene_IDsrc=NCBIgene	510945	510905
NPAS3	ENSBTAG00000004462	21	43875132	44705118	21	Animal QTLdb	Production_Association	43364187	43364227	QTL_ID=51222;Name=Length of productive life;Abbrev=PL;PUBMED_ID=21831322;trait_ID=1067;trait=Length of productive life;breed=holstein;FlankMarkers=rs42601807;VTO_name=life span trait;Map_Type=Genome;Model=Mendelian;Test_Base=Genome-wise;peak_cM=54.00;Significance=Significant;P-value=<0.05;gene_ID=537810;gene_IDsrc=NCBIgene	510945	510905
NPAS3	ENSBTAG00000004462	21	43875132	44705118	21	Animal QTLdb	Exterior_Association	43364187	43364227	QTL_ID=51223;Name=Teat length;Abbrev=TLGTH;PUBMED_ID=21831322;trait_ID=1096;trait=Teat length;breed=holstein;FlankMarkers=rs42601807;VTO_name=nipple length;CMO_name=teat length;Map_Type=Genome;Model=Mendelian;Test_Base=Genome-wise;peak_cM=54.00;Significance=Significant;P-value=<0.05;gene_ID=537810;gene_IDsrc=NCBIgene	510945	510905
NPAS3	ENSBTAG00000004462	21	43875132	44705118	21	Animal QTLdb	Exterior_Association	43364187	43364227	QTL_ID=51224;Name=Udder depth;Abbrev=UDPTH;PUBMED_ID=21831322;trait_ID=1098;trait=Udder depth;breed=holstein;FlankMarkers=rs42601807;VTO_name=udder height, floor to tarsal joint;Map_Type=Genome;Model=Mendelian;Test_Base=Genome-wise;peak_cM=54.00;Significance=Significant;P-value=<0.05;gene_ID=537810;gene_IDsrc=NCBIgene	510945	510905
NPAS3	ENSBTAG00000004462	21	43875132	44705118	21	Animal QTLdb	Reproduction_Association	43399404	43399444	QTL_ID=51225;Name=Calving ease (maternal);Abbrev=CALEASE;PUBMED_ID=21831322;trait_ID=1274;trait=Calving ease (maternal);breed=holstein;FlankMarkers=rs41608218;VTO_name=parturition trait;Map_Type=Genome;Model=Mendelian;Test_Base=Genome-wise;peak_cM=54.04;Significance=Significant;P-value=<0.05;gene_ID=537810;gene_IDsrc=NCBIgene	475728	475688
NPAS3	ENSBTAG00000004462	21	43875132	44705118	21	Animal QTLdb	Reproduction_Association	43399404	43399444	QTL_ID=51226;Name=Daughter pregnancy rate;Abbrev=DPR;PUBMED_ID=21831322;trait_ID=1143;trait=Daughter pregnancy rate;breed=holstein;FlankMarkers=rs41608218;VTO_name=fertility trait;Map_Type=Genome;Model=Mendelian;Test_Base=Genome-wise;peak_cM=54.04;Significance=Significant;P-value=<0.05;gene_ID=537810;gene_IDsrc=NCBIgene	475728	475688
NPAS3	ENSBTAG00000004462	21	43875132	44705118	21	Animal QTLdb	Reproduction_Association	43399404	43399444	QTL_ID=51227;Name=Stillbirth (maternal);Abbrev=SB;PUBMED_ID=21831322;trait_ID=1278;trait=Stillbirth (maternal);breed=holstein;FlankMarkers=rs41608218;VTO_name=stillborn offspring quantity;Map_Type=Genome;Model=Mendelian;Test_Base=Genome-wise;peak_cM=54.04;Significance=Significant;P-value=<0.05;gene_ID=537810;gene_IDsrc=NCBIgene	475728	475688
NPAS3	ENSBTAG00000004462	21	43875132	44705118	21	Animal QTLdb	Production_Association	43399404	43399444	QTL_ID=51228;Name=Length of productive life;Abbrev=PL;PUBMED_ID=21831322;trait_ID=1067;trait=Length of productive life;breed=holstein;FlankMarkers=rs41608218;VTO_name=life span trait;Map_Type=Genome;Model=Mendelian;Test_Base=Genome-wise;peak_cM=54.04;Significance=Significant;P-value=<0.05;gene_ID=537810;gene_IDsrc=NCBIgene	475728	475688
NPAS3	ENSBTAG00000004462	21	43875132	44705118	21	Animal QTLdb	Exterior_Association	43399404	43399444	QTL_ID=51229;Name=Teat length;Abbrev=TLGTH;PUBMED_ID=21831322;trait_ID=1096;trait=Teat length;breed=holstein;FlankMarkers=rs41608218;VTO_name=nipple length;CMO_name=teat length;Map_Type=Genome;Model=Mendelian;Test_Base=Genome-wise;peak_cM=54.04;Significance=Significant;P-value=<0.05;gene_ID=537810;gene_IDsrc=NCBIgene	475728	475688
NPAS3	ENSBTAG00000004462	21	43875132	44705118	21	Animal QTLdb	Exterior_Association	43399404	43399444	QTL_ID=51230;Name=Udder depth;Abbrev=UDPTH;PUBMED_ID=21831322;trait_ID=1098;trait=Udder depth;breed=holstein;FlankMarkers=rs41608218;VTO_name=udder height, floor to tarsal joint;Map_Type=Genome;Model=Mendelian;Test_Base=Genome-wise;peak_cM=54.04;Significance=Significant;P-value=<0.05;gene_ID=537810;gene_IDsrc=NCBIgene	475728	475688
NPAS3	ENSBTAG00000004462	21	43875132	44705118	21	Animal QTLdb	Reproduction_QTL	43096903	44765704	QTL_ID=30556;Name=Calving index;Abbrev=CALVIND;PUBMED_ID=22888914;trait_ID=1413;trait=Calving index;breed=holstein;FlankMarkers=rs110779218,rs109215302,rs110406639;VTO_name=parturition trait;Map_Type=Genome;Model=Mendelian;Test_Base=Genome-wise;peak_cM=54.70;Significance=Significant;P-value=<0.05	778229	-890572
NPAS3	ENSBTAG00000004462	21	43875132	44705118	21	Animal QTLdb	Production_Association	44229948	44229988	QTL_ID=51231;Name=Body depth;Abbrev=BD;PUBMED_ID=21831322;trait_ID=1131;trait=Body depth;breed=holstein;FlankMarkers=rs109324460;VTO_name=chest depth;Map_Type=Genome;Model=Mendelian;Test_Base=Genome-wise;peak_cM=55.07;Significance=Significant;P-value=<0.05	-354816	-354856
NPAS3	ENSBTAG00000004462	21	43875132	44705118	21	Animal QTLdb	Reproduction_Association	44229948	44229988	QTL_ID=51232;Name=Calving ease (maternal);Abbrev=CALEASE;PUBMED_ID=21831322;trait_ID=1274;trait=Calving ease (maternal);breed=holstein;FlankMarkers=rs109324460;VTO_name=parturition trait;Map_Type=Genome;Model=Mendelian;Test_Base=Genome-wise;peak_cM=55.07;Significance=Significant;P-value=<0.05	-354816	-354856
NPAS3	ENSBTAG00000004462	21	43875132	44705118	21	Animal QTLdb	Exterior_Association	44229948	44229988	QTL_ID=51233;Name=Foot angle;Abbrev=FANG;PUBMED_ID=21831322;trait_ID=1101;trait=Foot angle;breed=holstein;FlankMarkers=rs109324460;VTO_name=hoof angle;Map_Type=Genome;Model=Mendelian;Test_Base=Genome-wise;peak_cM=55.07;Significance=Significant;P-value=<0.05	-354816	-354856
NPAS3	ENSBTAG00000004462	21	43875132	44705118	21	Animal QTLdb	Exterior_Association	44229948	44229988	QTL_ID=51234;Name=Feet and leg conformation;Abbrev=FTLEG;PUBMED_ID=21831322;trait_ID=1175;trait=Feet and leg conformation;breed=holstein;FlankMarkers=rs109324460;VTO_name=limb conformation trait;Map_Type=Genome;Model=Mendelian;Test_Base=Genome-wise;peak_cM=55.07;Significance=Significant;P-value=<0.05	-354816	-354856
NPAS3	ENSBTAG00000004462	21	43875132	44705118	21	Animal QTLdb	Production_Association	44229948	44229988	QTL_ID=51235;Name=PTA type;Abbrev=PTAT;PUBMED_ID=21831322;trait_ID=1066;trait=PTA type;breed=holstein;FlankMarkers=rs109324460;VTO_name=body conformation trait;Map_Type=Genome;Model=Mendelian;Test_Base=Genome-wise;peak_cM=55.07;Significance=Significant;P-value=<0.05	-354816	-354856
NPAS3	ENSBTAG00000004462	21	43875132	44705118	21	Animal QTLdb	Exterior_Association	44229948	44229988	QTL_ID=51236;Name=Udder attachment;Abbrev=UA;PUBMED_ID=21831322;trait_ID=1133;trait=Udder attachment;breed=holstein;FlankMarkers=rs109324460;VTO_name=udder morphology trait;Map_Type=Genome;Model=Mendelian;Test_Base=Genome-wise;peak_cM=55.07;Significance=Significant;P-value=<0.05	-354816	-354856
NPAS3	ENSBTAG00000004462	21	43875132	44705118	21	Animal QTLdb	Milk_Association	44229948	44229988	QTL_ID=51237;Name=Milk fat yield;Abbrev=FY;PUBMED_ID=21831322;trait_ID=1039;trait=Milk fat yield;breed=holstein;FlankMarkers=rs109324460;VTO_name=milk fat amount;PTO_name=milk fat yield;CMO_name=milk fat yield;Map_Type=Genome;Model=Mendelian;Test_Base=Genome-wise;peak_cM=55.07;Significance=Significant;P-value=<0.05	-354816	-354856
NPAS3	ENSBTAG00000004462	21	43875132	44705118	21	Animal QTLdb	Milk_Association	44229948	44229988	QTL_ID=51238;Name=Milk yield;Abbrev=MY;PUBMED_ID=21831322;trait_ID=1044;trait=Milk yield;breed=holstein;FlankMarkers=rs109324460;VTO_name=milk amount;CMO_name=milk yield;Map_Type=Genome;Model=Mendelian;Test_Base=Genome-wise;peak_cM=55.07;Significance=Significant;P-value=<0.05	-354816	-354856
NPAS3	ENSBTAG00000004462	21	43875132	44705118	21	Animal QTLdb	Production_Association	44229948	44229988	QTL_ID=51239;Name=Net merit;Abbrev=NM;PUBMED_ID=21831322;trait_ID=1265;trait=Net merit;breed=holstein;FlankMarkers=rs109324460;Map_Type=Genome;Model=Mendelian;Test_Base=Genome-wise;peak_cM=55.07;Significance=Significant;P-value=<0.05	-354816	-354856
NPAS3	ENSBTAG00000004462	21	43875132	44705118	21	Animal QTLdb	Production_Association	44229948	44229988	QTL_ID=51240;Name=Length of productive life;Abbrev=PL;PUBMED_ID=21831322;trait_ID=1067;trait=Length of productive life;breed=holstein;FlankMarkers=rs109324460;VTO_name=life span trait;Map_Type=Genome;Model=Mendelian;Test_Base=Genome-wise;peak_cM=55.07;Significance=Significant;P-value=<0.05	-354816	-354856
NPAS3	ENSBTAG00000004462	21	43875132	44705118	21	Animal QTLdb	Milk_Association	44229948	44229988	QTL_ID=51241;Name=Milk protein yield;Abbrev=PY;PUBMED_ID=21831322;trait_ID=1042;trait=Milk protein yield;breed=holstein;FlankMarkers=rs109324460;VTO_name=milk protein amount;PTO_name=milk protein yield;CMO_name=milk protein yield;Map_Type=Genome;Model=Mendelian;Test_Base=Genome-wise;peak_cM=55.07;Significance=Significant;P-value=<0.05	-354816	-354856
NPAS3	ENSBTAG00000004462	21	43875132	44705118	21	Animal QTLdb	Exterior_Association	44229948	44229988	QTL_ID=51242;Name=Rear leg set;Abbrev=RLEGS;PUBMED_ID=21831322;trait_ID=1173;trait=Rear leg set;breed=holstein;FlankMarkers=rs109324460;VTO_name=hindlimb conformation trait;Map_Type=Genome;Model=Mendelian;Test_Base=Genome-wise;peak_cM=55.07;Significance=Significant;P-value=<0.05	-354816	-354856
NPAS3	ENSBTAG00000004462	21	43875132	44705118	21	Animal QTLdb	Exterior_Association	44229948	44229988	QTL_ID=51243;Name=Rear leg set;Abbrev=RLEGS;PUBMED_ID=21831322;trait_ID=1173;trait=Rear leg set;breed=holstein;FlankMarkers=rs109324460;VTO_name=hindlimb conformation trait;Map_Type=Genome;Model=Mendelian;Test_Base=Genome-wise;peak_cM=55.07;Significance=Significant;P-value=<0.05	-354816	-354856
NPAS3	ENSBTAG00000004462	21	43875132	44705118	21	Animal QTLdb	Exterior_Association	44229948	44229988	QTL_ID=51244;Name=Udder height;Abbrev=UHT;PUBMED_ID=21831322;trait_ID=1139;trait=Udder height;breed=holstein;FlankMarkers=rs109324460;VTO_name=udder morphology trait;CMO_name=udder height;Map_Type=Genome;Model=Mendelian;Test_Base=Genome-wise;peak_cM=55.07;Significance=Significant;P-value=<0.05	-354816	-354856
NPAS3	ENSBTAG00000004462	21	43875132	44705118	21	Animal QTLdb	Production_Association	44229948	44229988	QTL_ID=51245;Name=Rump width;Abbrev=RUMWD;PUBMED_ID=21831322;trait_ID=1150;trait=Rump width;breed=holstein;FlankMarkers=rs109324460;VTO_name=rump width;Map_Type=Genome;Model=Mendelian;Test_Base=Genome-wise;peak_cM=55.07;Significance=Significant;P-value=<0.05	-354816	-354856
NPAS3	ENSBTAG00000004462	21	43875132	44705118	21	Animal QTLdb	Reproduction_Association	44229948	44229988	QTL_ID=51246;Name=Calving ease;Abbrev=CALEASE;PUBMED_ID=21831322;trait_ID=1073;trait=Calving ease;breed=holstein;FlankMarkers=rs109324460;VTO_name=parturition trait;Map_Type=Genome;Model=Mendelian;Test_Base=Genome-wise;peak_cM=55.07;Significance=Significant;P-value=<0.05	-354816	-354856
NPAS3	ENSBTAG00000004462	21	43875132	44705118	21	Animal QTLdb	Exterior_Association	44229948	44229988	QTL_ID=51247;Name=Stature;Abbrev=STA;PUBMED_ID=21831322;trait_ID=1134;trait=Stature;breed=holstein;FlankMarkers=rs109324460;VTO_name=body height;Map_Type=Genome;Model=Mendelian;Test_Base=Genome-wise;peak_cM=55.07;Significance=Significant;P-value=<0.05	-354816	-354856
NPAS3	ENSBTAG00000004462	21	43875132	44705118	21	Animal QTLdb	Exterior_Association	44229948	44229988	QTL_ID=51248;Name=Strength;Abbrev=STR;PUBMED_ID=21831322;trait_ID=1135;trait=Strength;breed=holstein;FlankMarkers=rs109324460;VTO_name=chest width;Map_Type=Genome;Model=Mendelian;Test_Base=Genome-wise;peak_cM=55.07;Significance=Significant;P-value=<0.05	-354816	-354856
[truncated: 6,010 more rows]
