# Supplementary material for: Combining multi-OMICs information to identify key-regulator genes for pleiotropic effect on fertility and production traits in beef cattle
Source: PLoS One. 2018 Oct 18;13(10):e0205295. doi: 10.1371/journal.pone.0205295 (PMC6193631; doi:10.1371/journal.pone.0205295)
Supplement: S3 File — (TXT) [file pone.0205295.s003.txt]

GO-term	#Seqs
localization	2	PDLIM5|ENSBTAG00000012818, FKBP1A|ENSBTAG00000008303
cellular component organization or biogenesis	4	ABI1|ENSBTAG00000005136, PDLIM5|ENSBTAG00000012818, FKBP1A|ENSBTAG00000008303, |ENSBTAG00000015441
negative regulation of biological process	3	HTR1E|ENSBTAG00000026580, PDLIM5|ENSBTAG00000012818, FKBP1A|ENSBTAG00000008303
signaling	8	FSHR|ENSBTAG00000032424, HTR1E|ENSBTAG00000026580, IGF1R|ENSBTAG00000021527, NTRK1|ENSBTAG00000003060, SMAD2|ENSBTAG00000039916, CASR|ENSBTAG00000003865, PPARG|ENSBTAG00000001333, FKBP1A|ENSBTAG00000008303
cellular process	20	TGS1|ENSBTAG00000005898, FSHR|ENSBTAG00000032424, IGF1R|ENSBTAG00000021527, NTRK1|ENSBTAG00000003060, PDLIM5|ENSBTAG00000012818, TG|ENSBTAG00000007823, SMARCAL1|ENSBTAG00000003843, SMAD2|ENSBTAG00000039916, ABL1|ENSBTAG00000017976, PPARG|ENSBTAG00000001333, FKBP1A|ENSBTAG00000008303, HTR1E|ENSBTAG00000026580, ACACB|ENSBTAG00000022058, ABI1|ENSBTAG00000005136, ATF2|ENSBTAG00000002295, PRKG1|ENSBTA…
developmental process	4	PDLIM5|ENSBTAG00000012818, TG|ENSBTAG00000007823, FKBP1A|ENSBTAG00000008303, |ENSBTAG00000015441
single-organism process	15	FSHR|ENSBTAG00000032424, IGF1R|ENSBTAG00000021527, NTRK1|ENSBTAG00000003060, PDLIM5|ENSBTAG00000012818, TG|ENSBTAG00000007823, SMAD2|ENSBTAG00000039916, PPARG|ENSBTAG00000001333, FKBP1A|ENSBTAG00000008303, VAT1L|ENSBTAG00000018146, HTR1E|ENSBTAG00000026580, ACACB|ENSBTAG00000022058, ABI1|ENSBTAG00000005136, ADH4|ENSBTAG00000034139, CASR|ENSBTAG00000003865, |ENSBTAG00000015441
metabolic process	20	TGS1|ENSBTAG00000005898, IGF1R|ENSBTAG00000021527, NTRK1|ENSBTAG00000003060, TG|ENSBTAG00000007823, PDLIM5|ENSBTAG00000012818, SMARCAL1|ENSBTAG00000003843, SMAD2|ENSBTAG00000039916, ABL1|ENSBTAG00000017976, PPARG|ENSBTAG00000001333, FKBP1A|ENSBTAG00000008303, VAT1L|ENSBTAG00000018146, HTR1E|ENSBTAG00000026580, ACACB|ENSBTAG00000022058, FBP1|ENSBTAG00000009733, ATF2|ENSBTAG00000002295, MYC|ENSBTAG…
biological regulation	13	FSHR|ENSBTAG00000032424, IGF1R|ENSBTAG00000021527, NTRK1|ENSBTAG00000003060, PDLIM5|ENSBTAG00000012818, TG|ENSBTAG00000007823, SMAD2|ENSBTAG00000039916, PPARG|ENSBTAG00000001333, FKBP1A|ENSBTAG00000008303, HTR1E|ENSBTAG00000026580, ATF2|ENSBTAG00000002295, MYC|ENSBTAG00000008409, CASR|ENSBTAG00000003865, |ENSBTAG00000015441
positive regulation of biological process	3	PDLIM5|ENSBTAG00000012818, FKBP1A|ENSBTAG00000008303, |ENSBTAG00000015441
regulation of biological process	12	FSHR|ENSBTAG00000032424, HTR1E|ENSBTAG00000026580, IGF1R|ENSBTAG00000021527, ATF2|ENSBTAG00000002295, NTRK1|ENSBTAG00000003060, PDLIM5|ENSBTAG00000012818, MYC|ENSBTAG00000008409, SMAD2|ENSBTAG00000039916, CASR|ENSBTAG00000003865, PPARG|ENSBTAG00000001333, FKBP1A|ENSBTAG00000008303, |ENSBTAG00000015441
response to stimulus	11	FSHR|ENSBTAG00000032424, HTR1E|ENSBTAG00000026580, IGF1R|ENSBTAG00000021527, NTRK1|ENSBTAG00000003060, PDLIM5|ENSBTAG00000012818, SMARCAL1|ENSBTAG00000003843, SMAD2|ENSBTAG00000039916, CASR|ENSBTAG00000003865, PPARG|ENSBTAG00000001333, FKBP1A|ENSBTAG00000008303, |ENSBTAG00000015441
growth	2	PDLIM5|ENSBTAG00000012818, |ENSBTAG00000015441
multicellular organismal process	4	PDLIM5|ENSBTAG00000012818, TG|ENSBTAG00000007823, FKBP1A|ENSBTAG00000008303, |ENSBTAG00000015441
