# Supplementary material for: Combining multi-OMICs information to identify key-regulator genes for pleiotropic effect on fertility and production traits in beef cattle
Source: PLoS One. 2018 Oct 18;13(10):e0205295. doi: 10.1371/journal.pone.0205295 (PMC6193631; doi:10.1371/journal.pone.0205295)
Supplement: S4 File — (XLSX) [file pone.0205295.s004.xlsx]

## Sheet: Input
VarElect - Input			Prepared for: Pablo Fonseca (pasf2009@ufmg.br)
			Date: 11/6/2017
Copyright © LifeMap Sciences, Inc.
Phenotype Query:	(thyroid OR "thyroid hormones")
Exclude Phenotype:
Limit to GeneCards Section:
Gene Symbols
Symbol	Description	Category	GIFTs
ABI1	Abl Interactor 1	Protein Coding	58
ABL1	ABL Proto-Oncogene 1, Non-Receptor Tyrosine Kinase	Protein Coding	74
ACACB	Acetyl-CoA Carboxylase Beta	Protein Coding	69
ACTB	Actin Beta	Protein Coding	70
ACTL6B	Actin Like 6B	Protein Coding	55
ADCYAP1	Adenylate Cyclase Activating Polypeptide 1	Protein Coding	58
ADH4	Alcohol Dehydrogenase 4 (Class II), Pi Polypeptide	Protein Coding	61
ATF2	Activating Transcription Factor 2	Protein Coding	65
BMP7	Bone Morphogenetic Protein 7	Protein Coding	66
BRPF3	Bromodomain And PHD Finger Containing 3	Protein Coding	50
CASR	Calcium Sensing Receptor	Protein Coding	73
CHD7	Chromodomain Helicase DNA Binding Protein 7	Protein Coding	62
DPF2	Double PHD Fingers 2	Protein Coding	51
FBP1	Fructose-Bisphosphatase 1	Protein Coding	70
FKBP1A	FK506 Binding Protein 1A	Protein Coding	68
FSHR	Follicle Stimulating Hormone Receptor	Protein Coding	66
GSK3B	Glycogen Synthase Kinase 3 Beta	Protein Coding	72
HHEX	Hematopoietically Expressed Homeobox	Protein Coding	58
HTR1E	5-Hydroxytryptamine Receptor 1E	Protein Coding	61
IGF1R	Insulin Like Growth Factor 1 Receptor	Protein Coding	79
IYD	Iodotyrosine Deiodinase	Protein Coding	58
LGALS3	Galectin 3	Protein Coding	66
MYC	MYC Proto-Oncogene, BHLH Transcription Factor	Protein Coding	75
MYO18B	Myosin XVIIIB	Protein Coding	54
NTRK1	Neurotrophic Receptor Tyrosine Kinase 1	Protein Coding	75
PDLIM5	PDZ And LIM Domain 5	Protein Coding	55
PPARG	Peroxisome Proliferator Activated Receptor Gamma	Protein Coding	76
PRKG1	Protein Kinase, CGMP-Dependent, Type I	Protein Coding	68
SCG2	Secretogranin II	Protein Coding	57
SMAD2	SMAD Family Member 2	Protein Coding	68
SMARCAL1	SWI/SNF Related, Matrix Associated, Actin Dependent Regulator Of Chromatin, Subfamily A Like 1	Protein Coding	58
SST	Somatostatin	Protein Coding	62
SUPT3H	SPT3 Homolog, SAGA And STAGA Complex Component	Protein Coding	54
TBL1XR1	Transducin Beta Like 1 X-Linked Receptor 1	Protein Coding	60
TDGF1	Teratocarcinoma-Derived Growth Factor 1	Protein Coding	62
TG	Thyroglobulin	Protein Coding	61
TGS1	Trimethylguanosine Synthase 1	Protein Coding	53
VAT1L	Vesicle Amine Transport 1 Like	Protein Coding	48

## Sheet: Direct
VarElect - Direct Results			Prepared for: Pablo Fonseca (pasf2009@ufmg.br)
			Date: 11/6/2017
Copyright © LifeMap Sciences, Inc.
Results
Symbol	Description	Category	GIFTs	Matched Phenotypes	Matched Phenotypes Scount	Global Rank (Total Genes 9322)	P-Value	Score	Average Disease Causing Likelihood
TG	Thyroglobulin	Protein Coding	61	thyroid, "thyroid hormones"	2	5		177.7
IYD	Iodotyrosine Deiodinase	Protein Coding	58	thyroid, "thyroid hormones"	2	18		71.49
PPARG	Peroxisome Proliferator Activated Receptor Gamma	Protein Coding	76	thyroid, "thyroid hormones"	2	27		60.27
NTRK1	Neurotrophic Receptor Tyrosine Kinase 1	Protein Coding	75	thyroid, "thyroid hormones"	2	31		56.33
LGALS3	Galectin 3	Protein Coding	66	thyroid, "thyroid hormones"	2	59		38.21
SST	Somatostatin	Protein Coding	62	thyroid, "thyroid hormones"	2	69		35.3
MYC	MYC Proto-Oncogene, BHLH Transcription Factor	Protein Coding	75	thyroid, "thyroid hormones"	2	138		22.66
IGF1R	Insulin Like Growth Factor 1 Receptor	Protein Coding	79	thyroid, "thyroid hormones"	2	145		21.63
CASR	Calcium Sensing Receptor	Protein Coding	73	thyroid	1	141		15.57
CHD7	Chromodomain Helicase DNA Binding Protein 7	Protein Coding	62	thyroid, "thyroid hormones"	2	258		13.74
ACTB	Actin Beta	Protein Coding	70	thyroid, "thyroid hormones"	2	395		10.05
GSK3B	Glycogen Synthase Kinase 3 Beta	Protein Coding	72	thyroid, "thyroid hormones"	2	420		9.69
SMARCAL1	SWI/SNF Related, Matrix Associated, Actin Dependent Regulator Of Chromatin, Subfamily A Like 1	Protein Coding	58	thyroid	1	424		6.78
TBL1XR1	Transducin Beta Like 1 X-Linked Receptor 1	Protein Coding	60	thyroid, "thyroid hormones"	2	687		5.5
ATF2	Activating Transcription Factor 2	Protein Coding	65	thyroid, "thyroid hormones"	2	774		4.7
HHEX	Hematopoietically Expressed Homeobox	Protein Coding	58	thyroid	1	611		4.44
SMAD2	SMAD Family Member 2	Protein Coding	68	thyroid	1	660		4.01
FSHR	Follicle Stimulating Hormone Receptor	Protein Coding	66	thyroid	1	1071		2.11
BMP7	Bone Morphogenetic Protein 7	Protein Coding	66	thyroid	1	1093		2.01
FKBP1A	FK506 Binding Protein 1A	Protein Coding	68	thyroid	1	1105		1.98
ABI1	Abl Interactor 1	Protein Coding	58	thyroid	1	1291		1.29
ADCYAP1	Adenylate Cyclase Activating Polypeptide 1	Protein Coding	58	thyroid	1	1300		1.24
PRKG1	Protein Kinase, CGMP-Dependent, Type I	Protein Coding	68	thyroid	1	1318		1.13
SUPT3H	SPT3 Homolog, SAGA And STAGA Complex Component	Protein Coding	54	thyroid	1	1350		0.83
ACACB	Acetyl-CoA Carboxylase Beta	Protein Coding	69	thyroid	1	1350		0.83
SCG2	Secretogranin II	Protein Coding	57	thyroid	1	1351		0.81
DPF2	Double PHD Fingers 2	Protein Coding	51	thyroid	1	1363		0.53
FBP1	Fructose-Bisphosphatase 1	Protein Coding	70	thyroid	1	1365		0.51
PDLIM5	PDZ And LIM Domain 5	Protein Coding	55	thyroid	1	1366		0.44
BRPF3	Bromodomain And PHD Finger Containing 3	Protein Coding	50	thyroid	1	1367		0.37
VAT1L	Vesicle Amine Transport 1 Like	Protein Coding	48	thyroid	1	1367		0.37

## Sheet: Indirect
VarElect - Indirect Results			Prepared for: Pablo Fonseca (pasf2009@ufmg.br)
			Date: 11/6/2017
Copyright © LifeMap Sciences, Inc.
Results								Implicated Gene		Implicating Gene
Implicated Symbol	Implicating Symbol	Description	Category	GIFTs	Matched Phenotypes	Matched Phenotypes Count	Global Rank (Total Genes 9322)	Score (Implicated)	Average Disease Causing Likelihood	Score (Implicating)	Average Disease Causing Likelihood1
ABL1	RET	Ret Proto-Oncogene	Protein Coding	76	thyroid, "thyroid hormones"	2	10	16.01		9.68
ABL1	NTRK1	Neurotrophic Receptor Tyrosine Kinase 1	Protein Coding	75	thyroid, "thyroid hormones"	2	31	16.01		7.5
ABL1	BRAF	B-Raf Proto-Oncogene, Serine/Threonine Kinase	Protein Coding	78	thyroid, "thyroid hormones"	2	16	16.01		6.55
ABL1	THRB	Thyroid Hormone Receptor Beta	Protein Coding	68	thyroid, "thyroid hormones"	2	1	16.01		5.04
ABL1	PTEN	Phosphatase And Tensin Homolog	Protein Coding	74	thyroid, "thyroid hormones"	2	24	16.01		4.99
TGS1	THRA	Thyroid Hormone Receptor, Alpha	Protein Coding	69	thyroid, "thyroid hormones"	2	2	12.19		8.11
TGS1	THRB	Thyroid Hormone Receptor Beta	Protein Coding	68	thyroid, "thyroid hormones"	2	1	12.19		4.56
TGS1	NR1H2	Nuclear Receptor Subfamily 1 Group H Member 2	Protein Coding	68	thyroid, "thyroid hormones"	2	43	12.19		4.5
TGS1	NCOA6	Nuclear Receptor Coactivator 6	Protein Coding	54	thyroid, "thyroid hormones"	2	89	12.19		3.83
TGS1	PPARG	Peroxisome Proliferator Activated Receptor Gamma	Protein Coding	76	thyroid, "thyroid hormones"	2	27	12.19		3.2
HTR1E	TSHR	Thyroid Stimulating Hormone Receptor	Protein Coding	66	thyroid, "thyroid hormones"	2	4	9.24		5.25
HTR1E	THRB	Thyroid Hormone Receptor Beta	Protein Coding	68	thyroid, "thyroid hormones"	2	1	9.24		5.2
HTR1E	THRA	Thyroid Hormone Receptor, Alpha	Protein Coding	69	thyroid, "thyroid hormones"	2	2	9.24		3.38
HTR1E	GNAS	GNAS Complex Locus	Protein Coding	68	thyroid, "thyroid hormones"	2	17	9.24		3.21
HTR1E	BRAF	B-Raf Proto-Oncogene, Serine/Threonine Kinase	Protein Coding	78	thyroid, "thyroid hormones"	2	16	9.24		2.34
TDGF1	GNAS	GNAS Complex Locus	Protein Coding	68	thyroid, "thyroid hormones"	2	17	7.68		4.38
TDGF1	BRAF	B-Raf Proto-Oncogene, Serine/Threonine Kinase	Protein Coding	78	thyroid, "thyroid hormones"	2	16	7.68		3.87
TDGF1	NTRK1	Neurotrophic Receptor Tyrosine Kinase 1	Protein Coding	75	thyroid, "thyroid hormones"	2	31	7.68		3.18
TDGF1	NRAS	NRAS Proto-Oncogene, GTPase	Protein Coding	70	thyroid, "thyroid hormones"	2	32	7.68		3.1
TDGF1	EGF	Epidermal Growth Factor	Protein Coding	73	thyroid, "thyroid hormones"	2	124	7.68		2.77
ADH4	TPO	Thyroid Peroxidase	Protein Coding	67	thyroid, "thyroid hormones"	2	3	7.61		4.96
ADH4	PSMC5	Proteasome 26S Subunit, ATPase 5	Protein Coding	59	thyroid, "thyroid hormones"	2	98	7.61		3.24
ADH4	TSHR	Thyroid Stimulating Hormone Receptor	Protein Coding	66	thyroid, "thyroid hormones"	2	4	7.61		2.72
ADH4	TSHB	Thyroid Stimulating Hormone Beta	Protein Coding	62	thyroid, "thyroid hormones"	2	12	7.61		1.95
ADH4	FOS	Fos Proto-Oncogene, AP-1 Transcription Factor Subunit	Protein Coding	71	thyroid, "thyroid hormones"	2	161	7.61		1.81
MYO18B	PTEN	Phosphatase And Tensin Homolog	Protein Coding	74	thyroid, "thyroid hormones"	2	24	6.81		3.88
MYO18B	NRAS	NRAS Proto-Oncogene, GTPase	Protein Coding	70	thyroid, "thyroid hormones"	2	32	6.81		3.18
MYO18B	BRAF	B-Raf Proto-Oncogene, Serine/Threonine Kinase	Protein Coding	78	thyroid, "thyroid hormones"	2	16	6.81		3.12
MYO18B	GNAS	GNAS Complex Locus	Protein Coding	68	thyroid, "thyroid hormones"	2	17	6.81		3.01
MYO18B	HRAS	HRas Proto-Oncogene, GTPase	Protein Coding	75	thyroid, "thyroid hormones"	2	38	6.81		2.84
ACTL6B	NRAS	NRAS Proto-Oncogene, GTPase	Protein Coding	70	thyroid, "thyroid hormones"	2	32	3.98		2.19
ACTL6B	HRAS	HRas Proto-Oncogene, GTPase	Protein Coding	75	thyroid, "thyroid hormones"	2	38	3.98		1.95
ACTL6B	BRAF	B-Raf Proto-Oncogene, Serine/Threonine Kinase	Protein Coding	78	thyroid, "thyroid hormones"	2	16	3.98		1.9
ACTL6B	RET	Ret Proto-Oncogene	Protein Coding	76	thyroid, "thyroid hormones"	2	10	3.98		1.88
ACTL6B	GNAS	GNAS Complex Locus	Protein Coding	68	thyroid, "thyroid hormones"	2	17	3.98		1.84
